# Supplementary material for: TSC22 domain family member 3 links natural killer cells to CD8+ T cell-mediated drug hypersensitivity
Source: Signal Transduct Target Ther. 2025 Jun 21;10:196. doi: 10.1038/s41392-025-02300-0 (PMC12182574; doi:10.1038/s41392-025-02300-0)
Supplement: Supplementary file 2 — Table S2 [file 41392_2025_2300_MOESM2_ESM.xlsx]

## Sheet: LAG3-high
DHS vs Tolerance					DHS vs healty					Tolerance vs Healthy
Gene	DHS_Mean_UMI_Counts	Tolerance_Mean_UMI_Counts	Log2_Fold_Change	AdjustPvalue	Gene	DHS_Mean_UMI_Counts	Healthy_Mean_UMI_Counts	Log2_Fold_Change	AdjustPvalue	Gene	Tolerance_Mean_UMI_Counts	Healthy_Mean_UMI_Counts	Log2_Fold_Change	AdjustPvalue
CX3CR1	4.02814	0.841354	1.44926	0	ABHD17A	6.44891649719097	2.23724444603396	1.20226428130395	0	JUND	6.86557895617389	1.59691899237125	1.59875194933803	0
SPON2	6.86452	2.45198	1.18794	0	IRF7	2.32223309624611	0.520396427335576	1.12770575973449	0	METRNL	2.70597295849888	0.556705203874883	1.25135658996938	0
CD3D	3.2559	1.03634	1.06349	2.64E-231	CD81	4.62791849807439	1.75151260180035	1.03237649986484	0	SH2D2A	4.66968030014369	1.48143298442231	1.19209389472445	0
LAG3	2.97921	0.973099	1.01202	0	SH2D2A	4.05745568429771	1.48143298442231	1.02723828071891	0	H1FX	3.55932936394703	1.06896298884796	1.13991379519763	1.27744164598539e-262
MT-ATP8	5.78807	2.49086	0.959419	0	GNAI2	4.4686934987547	1.90359530292553	0.913355818814944	0	AKNA	3.6817357146488	1.37888236426195	0.976759563937232	0
GZMA	14.7295	7.25758	0.929686	0	LAG3	2.97921164428636	1.1236174818109	0.905958711383844	0	SLA2	2.65613265852717	0.882372042191497	0.957766619560063	0
S100A11	4.00116	1.64773	0.917509	0	MX1	1.39873161601373	0.329932406462306	0.850918826669138	4.16108111412706e-185	GRK2	1.93216269940072	0.512925352207197	0.954624351053134	0
PRF1	23.4545	12.4424	0.863314	0	OASL	1.90836837326637	0.614034809612041	0.849538318943643	4.30358170309106e-272	FLNA	8.09314615268152	4.00921419119036	0.860195239490209	0
CD3G	1.97284	0.659395	0.841182	2.65E-206	H1FX	2.66270089081761	1.06896298884796	0.824000052823803	1.98401720412368e-173	HIST1H1E	3.72190240606792	1.60139657148855	0.860081875175712	4.15828099952603e-225
LINC02446	1.32207	0.303758	0.832735	3.95E-272	JUND	3.58705999888873	1.59691899237125	0.820768766382654	1.47992361666233e-289	TGFB1	7.3163380763407	3.61231523861538	0.850457287467052	0
PTPN6	2.36095	0.888559	0.831582	0	ARL4C	7.86779803961815	4.02130183008058	0.820514465900607	0	ETS1	4.54982672765056	2.15748909012671	0.813664980301589	0
CORO1A	12.0477	6.36686	0.824672	0	PABPN1	2.01502484386109	0.711225947406777	0.817139626568128	0	HLA-DRB1	5.72737789095706	2.86045848604575	0.801272100801274	5.06848016363145e-292
CCND3	4.38861	2.04831	0.821904	0	ISG20	3.87451618525435	1.77622226865969	0.812135955915425	0	PPP1R14B	0.939301149064922	0.13389987817065	0.774243595348338	4.51192383356779e-236
IFITM3	5.6529	2.76884	0.819861	0	GRK2	1.61652455016653	0.512925352207197	0.790310988762908	0	FYN	4.92684513611244	2.48244346659237	0.767164428944974	0
ACTG1	22.2127	12.2322	0.81086	0	GIMAP7	4.8482465529728	2.38713345165319	0.787939304811934	0	MXD4	1.3006033661192	0.352342995469615	0.766551168654001	2.68152200182854e-300
TRDV1	1.18319	0.247781	0.807074	3.92E-70	KIR3DL1	1.47088418616773	0.432524149030046	0.786467931421988	1.3522718307563e-190	NEAT1	4.08040467761421	2.01831047609202	0.751202203705544	6.69200850749859e-255
PLEK	6.11179	3.07828	0.802252	0	DDX17	2.81812818418181	1.21670026526629	0.784451831426792	0	OASL	1.71300233661809	0.614034809612041	0.749218596857417	2.55207641432616e-226
ISG15	2.76136	1.17111	0.792819	5.02E-214	KLF13	1.76214801211707	0.605689325878758	0.78259784733082	0	PIK3IP1	1.74487599753407	0.648236399142974	0.735817798908304	9.90858953086968e-258
PSME2	4.91935	2.4746	0.768591	0	ISG15	2.76135887846285	1.20789981928618	0.768579250141192	5.69877396176589e-248	ARID5A	1.74390511948034	0.650977848364204	0.73290983259982	1.85954807763406e-274
ASCL2	1.27477	0.355811	0.746563	5.40E-279	PRF1	23.4545474854544	13.4090784211512	0.763124702572954	0	HLA-DRA	2.45206896792472	1.07733641276807	0.732726416682264	5.51119397210389e-134
FGR	2.2364	0.932095	0.744224	3.68E-306	TYMP	1.23238126356562	0.316870076337046	0.761470428033381	6.46396074934477e-206	PPP1R16B	1.26404400309239	0.368149007991798	0.726676632372431	5.23842018470676e-275
TYMP	1.23238	0.335027	0.741714	3.67E-221	ABI3	2.80764051860098	1.25097298482308	0.758348537145079	0	RNF166	2.88839047549167	1.36122586097075	0.719637055001482	9.54305952964586e-300
SPN	3.77895	1.86823	0.736535	0	FLNA	7.40864988732115	4.00921419119036	0.747289874807142	1.75378193762188e-305	ZBTB7A	1.78785354053147	0.709742560913866	0.70537565921446	1.14001739328138e-253
UCP2	4.55028	2.3437	0.731116	2.37E-299	MT-CO3	41.9338250443606	24.6205100980211	0.744815510894195	0	ABHD17A	4.27698524131314	2.23724444603396	0.704947640280151	1.27626344552228e-284
TRDC	4.08639	2.0843	0.7217	1.16E-220	TXNIP	17.9284835409845	10.3321948942029	0.740131514979114	0	YPEL3	3.31838803111778	1.6537724617637	0.702448206056547	6.93219560411267e-268
ACTB	89.1187	54.2679	0.705383	0	GNAS	3.90958791890286	1.95827433660771	0.730846091059719	2.49931738806253e-300	THEMIS2	1.20686802963472	0.357894821215406	0.700628622522988	3.65420180213244e-258
TRGV9	1.20246	0.352399	0.703596	1.40E-105	TLN1	3.51215081587835	1.72680135062436	0.726605686997207	6.30925706822632e-274	MYH9	5.21405230867786	2.82611968283977	0.699652383260245	1.26777162568928e-262
XBP1	2.49192	1.15491	0.696391	1.37E-252	IRF1	5.94805691447824	3.22166844745339	0.718796292047853	2.11594508035392e-291	MAPKAPK2	1.06920924635874	0.278238397845567	0.694922612208922	8.28006093948143e-283
CLIC1	9.17014	5.29893	0.69116	0	IFI6	2.80946619535624	1.3344390745712	0.70651291617796	1.06741226661306e-216	CSNK1G2	1.08955793699009	0.29948119377064	0.685262005568178	1.0007039941133e-287
ACTR3	3.56342	1.83808	0.685199	3.85416460169331e-317	CAPNS1	2.29468760626415	1.01978968959921	0.705936598795593	2.23075941969735e-274	SYTL3	3.11373107432318	1.56003894267472	0.684281727776281	3.65543859459335e-231
CISD3	1.53617	0.578272	0.684306	5.88E-279	ZBTB7A	1.78213140656184	0.709742560913866	0.702411451129927	7.27059585466024e-301	MXRA7	1.1631824777639	0.355483468291335	0.674347852717784	7.5750129357576e-252
PSMB9	6.4943	3.70703	0.670975	0	GIMAP4	3.70218966513757	1.90157732989183	0.696495353333558	9.20951065736704e-310	CD74	18.6756609732226	11.3318760187098	0.674019811471007	3.78164193835577e-211
IRF7	2.32223	1.08734	0.670488	3.72E-126	MYH9	5.19619840738536	2.82611968283977	0.695501338577148	1.68499418906914e-285	PABPN1	1.70807124128416	0.711225947406777	0.662235428979029	9.75020572905172e-233
GIMAP7	4.84825	2.6763	0.66975	0	PPP6R1	1.30531836541258	0.430945054231071	0.687997725010173	3.94896163509343e-295	KIR3DL1	1.2601707374338	0.432524149030046	0.657872300905888	6.310565716406e-171
DENND2D	1.69932	0.71009	0.658523	1.28E-243	MX2	0.792571991244979	0.118832659183594	0.680036787573477	5.06795759520045e-200	SH2D1B	2.19988263593391	1.0343	0.65348930846187	2.01955836590769e-146
GIMAP4	3.70219	1.98491	0.655646	1.30E-293	XAF1	2.08091423525931	0.927638350119902	0.676524113300588	4.29995708416704e-200	LIMD2	7.51057142267149	4.41885779898224	0.651267213001275	7.45377962880505e-296
HLA-DRB5	3.17616	1.68205	0.63884	5.26E-164	ZFPM1	0.698649753971087	0.0664678065284469	0.671547996985597	0	GABARAPL1	2.21035263602132	1.05347914262391	0.644661482762349	9.45382326911963e-212
RAC2	10.6115	6.5314	0.624561	0	UBE2M	0.838749465316461	0.157940207667197	0.667164162876079	0	TMEM259	1.37609904679688	0.520978844655792	0.643594888883658	5.07880809058722e-244
IFI6	2.80947	1.4775	0.620701	1.47E-114	FYN	4.42968380322312	2.48244346659237	0.640768252813035	5.80241557955365e-290	PKN1	1.71711842978697	0.741297428696784	0.641914800155824	1.65492359856222e-226
MX1	1.39873	0.57128	0.610332	3.84E-91	NEAT1	3.70511780767309	2.01831047609202	0.640489630721947	2.40541117522544e-216	FMNL1	2.64048978399494	1.35017393138807	0.631365029158733	1.56129288568482e-203
MT2A	3.74211	2.13667	0.596297	2.86E-134	FMNL1	2.65046795449384	1.35017393138807	0.635313883781049	4.24605010274647e-249	AUTS2	1.3927338387477	0.545327133778698	0.630747646479784	1.98579775867955e-188
TRDV3	0.619065	0.0718895	0.595005	7.05E-63	SIPA1	1.40101572653754	0.546154900924419	0.634959990840256	1.32070073050445e-249	AOAH	2.91348303489555	1.54280738606167	0.622031006621062	1.95879383178743e-219
STAT1	1.59234	0.721679	0.59044	5.39E-155	ARHGEF1	4.02623719536085	2.24406377095859	0.631676575722254	3.532664679788e-282	SRRM2	4.16245075357293	2.35581020792761	0.621394989574004	3.64197273006183e-202
CSK	2.78403	1.51639	0.588572	4.47E-233	RASAL3	2.73082730758886	1.40928658938944	0.630889567076629	6.6870283607874e-266	RBM38	2.2016513356597	1.08808568757582	0.616635288713998	1.17207365394616e-162
TPM4	1.28398	0.519341	0.588104	1.09E-172	RNF213	5.52744014602956	3.22423730491525	0.627826440441776	6.70551780266492e-278	BCL3	0.912882703480542	0.253515051633451	0.609769091932532	1.40289692093543e-179
RIPOR2	2.48312	1.31831	0.587306	8.55E-205	CX3CR1	4.02813705579545	2.25616102349084	0.626851929499838	3.68447276716695e-172	HSH2D	1.75918630117505	0.810502038129862	0.607853070333222	3.88904331464354e-196
SDCBP	0.644524	1.46764	-0.58546	5.05E-186	GZMB	19.622831134405	12.4256434424727	0.619251168709432	4.17113628585918e-259	TNFRSF1B	2.22215745302429	1.12216473128054	0.602490345482469	1.92697780823064e-194
SLC7A5	0.30648	0.967008	-0.590317	6.15E-156	CD74	17.8749196355767	11.3318760187098	0.614078211664855	4.54559845777074e-181	SPSB3	2.67614682889898	1.42215700581771	0.601902005919194	9.09477189739825e-240
PPP1R15A	0.486291	1.25118	-0.598962	2.21E-171	MXD4	1.06981711291238	0.352342995469615	0.614042188645337	2.21506117364202e-283	RAPGEF1	1.06147909154388	0.360007794096596	0.600064909362665	8.28356368827233e-236
PER1	0.12455	0.703492	-0.599147	9.65E-240	TMEM259	1.32773117067671	0.520978844655792	0.613924364523405	6.51097367806471e-249	LYST	1.80556507394735	0.862564462967028	0.591001018111237	3.45531133268776e-182
SBDS	0.746111	1.64799	-0.600754	2.45E-203	CLEC2D	2.21720287032529	1.10541742111595	0.611700621205661	3.83948042580014e-210	TRBV28	0.595220770001881	0.059946289104477	0.589764938434184	1.82632146527705e-31
SYTL3	1.70768	3.11373	-0.603388	1.76E-198	TAP1	2.78658224702117	1.48005097622001	0.610526490522535	3.98576723212468e-273	AHNAK	6.95662476008705	4.29150961953993	0.588477193277989	2.34354446455157e-206
GABARAPL1	1.08749	2.21035	-0.620965	8.99E-181	EFHD2	8.8500720049935	5.45838167757575	0.608961566956844	2.48854163291817e-234	ARHGEF1	3.87092270930416	2.24406377095859	0.586392911046203	6.53596016739202e-219
CIRBP	4.51467	7.53522	-0.630153	0	IGF2R	1.88218403691452	0.900560512586552	0.600737498884723	4.58856865899385e-208	WIPF1	3.94725222755607	2.29575700981171	0.586017575663857	5.69804255574148e-231
VAMP2	1.45552	2.80693	-0.632603	3.17E-271	CSNK1G2	0.967552262967837	0.29948119377064	0.59846620260084	6.09638973800192e-261	AMD1	0.665074961585694	1.5040187060614	-0.588658	1.00379680060707e-204
MRPL10	1.03857	2.1618	-0.633186	7.81E-250	YPEL3	3.01587544871696	1.6537724617637	0.597669847908727	2.6495256407469e-231	PMAIP1	0.40994255771458	1.12375146996232	-0.590979	3.8562772032909e-115
CEMIP2	0.705931	1.66532	-0.643749	9.10E-214	TRIM22	2.38973802467717	1.24182406591981	0.596500716602302	4.42527505196954e-209	HCST	9.67043458496024	15.0984484965106	-0.593303	0
PCBP2	3.67881	6.35439	-0.652464	8.95E-170	PKN1	1.63176300446555	0.741297428696784	0.595866928484461	2.57279955077627e-231	HIST1H4C	2.98813027052537	5.02696150437318	-0.595718	1.02022136837979e-166
CCL3	0.877991	1.98056	-0.666394	3.40E-77	LFNG	0.640438997034581	0.0863993345451935	0.594527444390071	2.33374968893658e-312	MYL12A	9.16589090879572	14.3732516320264	-0.596686	0
CCL4	7.88114	13.1136	-0.66827	3.13E-110	AKNA	2.58873202039606	1.37888236426195	0.593190265271671	1.03058310269028e-230	RGS2	0.52847313113029	1.3122040100317	-0.597178	2.39697235790975e-128
RBM38	0.967102	2.20165	-0.702744	1.75102807195476e-312	STAT1	1.5923412901372	0.724942428410101	0.587707454828155	4.52987403406345e-157	HOPX	3.97039760049105	6.63257354017371	-0.618808	3.43841987206923e-224
H3F3B	14.5884	24.7105	-0.721888	0	KMT2A	1.62993279006145	0.750891537758019	0.586936214712116	8.48509573739357e-231	IFITM1	22.4940206324147	35.2602289945398	-0.626094	0
JUN	1.91657	3.86234	-0.737379	1.66E-171	RPS3A	26.6626431465101	40.5884923407763	-0.588245	0	ZNF683	0.488372374101221	1.3001714816432	-0.628006	2.19796018021008e-121
PIK3IP1	0.629955	1.74488	-0.751909	5.07E-275	TUBA1A	1.36262310087119	2.5566176096878	-0.590116	3.46730790752717e-250	XCL1	0.390181647871901	1.16119043277468	-0.636553	4.88933874212049e-121
NR4A2	0.414339	1.38641	-0.754713	8.88E-191	SNHG8	0.748452897624887	1.63335526864082	-0.590823	1.86304821015556e-187	CCL4	13.1136037529645	21.0006098613763	-0.640457	8.66124976845341e-124
DUSP1	1.1273	2.62831	-0.770277	1.65E-196	RPS27	67.1886091091458	101.966468947101	-0.594572	0	MARCKSL1	0.202546903332012	0.884514081679164	-0.648099	6.82525850776862e-211
METRNL	1.16387	2.70597	-0.776236	3.19E-270	AL138963.3	1.03516668973245	2.07682865107851	-0.596297	2.35278589991357e-136	SRSF7	3.34643838570083	5.83365237691011	-0.652823	3.60871851953705e-299
JUND	3.58706	6.86558	-0.777983	0	HNRNPA1	7.05153	11.1773190615076	-0.596862	0	ASCL2	0.355810913569652	1.13811552991772	-0.657184	1.26789089775654e-201
PIK3R1	2.36671	4.82373	-0.790606	0	TOB1	0.399384706803086	1.12777632564721	-0.604554	5.65041227350387e-203	XBP1	1.15491404422168	2.40904905915153	-0.661739	2.17132339008682e-209
KLF6	3.37406	6.75701	-0.826529	0	PTP4A1	0.362853762152431	1.07524507613555	-0.606651	3.33306557576078e-202	TRGV9	0.352398837079081	1.14072523200878	-0.662579	3.03947506799231e-86
NFKBIA	3.10911	6.32633	-0.834263	1.45E-259	NXT1	0.330558235629387	1.03194583594531	-0.61083	3.09416826424723e-188	RPS29	16.8514871819733	27.3502521415188	-0.667317	0
FOS	0.564281	1.85337	-0.86717	5.06E-100	NR4A3	0.0267354895553534	0.572421390689565	-0.614923	1.39782281492713e-225	TRDV1	0.247780553277369	1.00046806938374	-0.680973	1.59972153206665e-49
CXCR4	3.6528	7.83565	-0.925239	0	TLE4	0.603482456146556	1.46810345516101	-0.622194	9.14986087632622e-245	HSPA8	5.76324604323457	9.93877374750016	-0.693663	0
TNFAIP3	2.37238	5.70999	-0.992544	0	ODC1	0.460497476973055	1.2558598303943	-0.627218	1.8488879034583e-197	ACTG1	12.2321993437742	20.5290158816048	-0.702229	4.94692051910983e-316
CCL4L2	1.8781	4.95507	-1.049	4.43E-109	SRSF3	1.9795229008722	3.60418940690572	-0.627866	2.60509853029662e-284	UBE2S	0.44148616349978	1.37082752952336	-0.717834	1.04791642460893e-292
TSC22D3	3.64874	10.8932	-1.35522	0	RPL22L1	0.935993249685672	1.99729047836419	-0.630585	1.4811021694289e-242	H2AFX	0.403707045241085	1.31896259303638	-0.724238	1.40546354563129e-253
					PCBP2	3.67880809934354	6.30814071590054	-0.643363	4.095244894211e-305	CD3D	1.03634266034635	2.3871415475008	-0.734088	3.33150373201326e-98
					RPS10	1.07840074462175	2.25043801668943	-0.64516	3.83624460718732e-209	TNF	0.353876419831225	1.26740295730755	-0.743945	1.8422396967247e-146
					MT-ND3	15.1954127835605	24.3719883513273	-0.647651	1.08050279296026e-317	TRBV18	0.00772803318268398	0.690102717835311	-0.746005	1.0624412439541e-73
					TUBA1B	2.35354689764825	4.25864543209847	-0.649003	7.40870737006826e-271	MTRNR2L12	27.0018299957483	46.0825456425144	-0.749671	0
					DDX3X	1.03084452950382	2.18927368661808	-0.651148	4.89030490794613e-274	HSPA1B	0.107468219124056	0.864730855748328	-0.751702	7.15088952483662e-118
					CCL4L2	1.87810361364301	3.52323724440768	-0.652237	9.27023870454017e-68	CCND3	2.04830780478527	4.23491237987221	-0.780157	0
					HIST1H4C	2.83063150813082	5.02696150437318	-0.653849	1.48410701377135e-244	CITED2	0.797320251403148	2.11113127381095	-0.791592	9.89009790763581e-239
					BHLHE40	2.09826454172031	3.88805386133526	-0.6578	3.2041662492852e-241	NFKBIA	6.32632729575882	11.7827962406564	-0.803041	7.22540669023497e-289
					HSP90AB1	4.11594417530319	7.13502288945804	-0.669146	4.47635634571639e-265	IFITM3	2.76884481853469	5.59377222266628	-0.806982	0
					SNHG15	0.397959178314025	1.22418718964491	-0.669956	7.42611873540628e-245	ACTB	54.2679351878812	96.1909447932952	-0.814379	0
					PTPRCAP	1.80242620225714	3.46301533958163	-0.671342	0	CX3CR1	0.841354100836202	2.25616102349084	-0.822405	7.82806511004004e-278
					RPL17	2.78460594752767	5.0273907368423	-0.67139	0	DYNLL1	1.08798037017451	2.69952580053981	-0.825232	2.30396163995353e-298
					RPL38	8.43024838975442	14.0579568897316	-0.675158	0	PPP1R15A	1.25117523209234	3.0809300243338	-0.85822	6.24782704075206e-295
					XCL2	0.735146791559468	1.79087760037077	-0.685661	1.22476088053958e-103	IFITM2	10.8978508191231	20.7342540668497	-0.86927	0
					RPL26	16.108964427839	26.5675864870033	-0.688221	0	IFRD1	0.415466894214756	1.59277905700315	-0.873221	6.25258735659501e-299
					H3F3B	14.5883795124658	24.1975072228121	-0.69281	0	HSP90AB1	3.40789327900534	7.13502288945804	-0.884057	0
					CCNL1	1.48365430014598	3.03001840231809	-0.698322	0	DNAJA1	1.09102406181499	2.86872595115072	-0.887649	0
					SBDS	0.746110954497232	1.8355123091472	-0.699464	1.30346839833865e-265	FOSB	0.504262881646697	1.79712708392779	-0.894889	3.29692949640863e-271
					CLK1	0.700334743430706	1.76692386026715	-0.702464	4.37437981109194e-294	BTG2	1.17737512033355	3.06459788765088	-0.900523	0
					SRSF2	2.16596771481092	4.20867594121993	-0.71827	0	TUBA1B	1.78953688593103	4.25864543209847	-0.914666	0
					TENT5C	0.286319475386508	1.13534249826378	-0.731218	5.60090127273605e-202	GZMA	7.2575801487656	14.8198881586219	-0.937948	0
					TRBV18	0.0139633367175364	0.690102717835311	-0.737105	6.20031985113137e-68	FCER1G	0.631545686296621	2.17004181155741	-0.958262	8.06305610185359e-198
					UBE2S	0.422010581148598	1.37082752952336	-0.737459	0	PTPRCAP	1.27736965298106	3.46301533958163	-0.97065	0
					IER5	0.359462472795383	1.32542866719358	-0.77446	3.01821338232716e-218	SPON2	2.45198	5.90176672801843	-0.999542	0
					RHOB	0.1695542643473	1.00703664223372	-0.779108	2.4701514420489e-238	ZFP36	7.23312596653193	15.4641186724143	-0.999813	0
					CCL3	0.877990832722926	2.22517633222847	-0.780188	8.2311461494902e-107	CD69	2.68777035289051	6.72617597800373	-1.06701	0
					H2AFX	0.350274724700286	1.31896259303638	-0.780227	2.00692734169249e-285	CKS2	0.148164736877359	1.40885516981862	-1.06902	0
					RPS29	15.4240451006624	27.3502521415188	-0.787552	0	MT-ND3	11.0899884159719	24.3719883513273	-1.06942	0
					AMD1	0.440952618592983	1.5040187060614	-0.797222	0	IER2	3.68693282608142	9.23248084952062	-1.12644	0
					HSPA1B	0.0659824667781294	0.864730855748328	-0.806784	8.8038228802879e-144	SERTAD1	0.484433545402926	2.31303336157092	-1.15824	0
					DNAJA1	1.18830585063168	2.86872595115072	-0.822044	0	MT-ATP8	2.49085797822401	6.89733421637037	-1.17778	0
					DDIT3	0.282850581619815	1.28111219131534	-0.830384	6.25198332537145e-257	JUN	3.86233964722645	10.7947268366177	-1.27842	0
					PMAIP1	0.190352946308495	1.12375146996232	-0.835226	7.34820085721888e-241	NR4A2	1.38640841527489	4.84245678280705	-1.29173	0
					YPEL5	0.870858362068259	2.35359913749561	-0.84201	0	GADD45B	2.03752937709105	6.48546703729506	-1.30119	0
					CITED2	0.72520956515475	2.11113127381095	-0.850668	0	IFNG	0.43930714222646	2.67863001349933	-1.35379	0
					CCNH	0.828011529565513	2.36284930854221	-0.879409	0	TUBB4B	0.905375043981476	3.98694512245227	-1.38808	0
					RGS2	0.251281177447768	1.3122040100317	-0.885863	1.93543915051558e-253	JUNB	5.41628631044306	20.2866943280655	-1.73014	0
					MTRNR2L12	24.0718355600477	46.0825456425144	-0.909125	0	DUSP1	2.62831187282779	12.7118030462981	-1.91805	0
					TNF	0.197223343615759	1.26740295730755	-0.921348	7.43632087663382e-159	FOS	1.8533743668221	19.5071806432633	-2.84539	0
					KLF6	3.37405769967771	7.46472729383349	-0.952491	0
					IFRD1	0.324814417666945	1.59277905700315	-0.968709	0
					KLRB1	3.39385811334963	7.72251657302904	-0.989256	0
					SRSF7	2.43388	5.83365237691011	-0.992818	0
					DNAJB1	1.05545612100404	3.09987741108021	-0.996122	0
					TNFAIP3	2.37237950615088	5.75052968375694	-1.00123	2.11303931555762e-311
					EIF1	14.2410361702787	30.1086983008824	-1.02936	0
					CSRNP1	0.215715252397771	1.49107506803902	-1.03496	0
					CXCR4	3.65279662265032	8.55951528761008	-1.03884	8.88289763921127e-289
					CKS2	0.153990835341186	1.40885516981862	-1.06172	0
					TSC22D3	3.64873726126057	9.34545775865612	-1.15409	0
					BTG2	0.750912873707629	3.06459788765088	-1.21501	0
					FOSB	0.167979828361314	1.79712708392779	-1.25993	0
					CCL4	7.8811365600792	21.0006098613763	-1.30873	0
					IER2	3.04153094631811	9.23248084952062	-1.34018	0
					SERTAD1	0.225213674640889	2.31303336157092	-1.43512	0
					IFNG	0.348442504864587	2.67863001349933	-1.44787	0
					TUBB4B	0.818255052305908	3.98694512245227	-1.4556	0
					PPP1R15A	0.486290917929552	3.0809300243338	-1.45718	0
					ZFP36	4.94848988119163	15.4641186724143	-1.46873	0
					CD69	1.53200621290285	6.72617597800373	-1.60947	0
					GADD45B	1.43554009098253	6.48546703729506	-1.61985	0
					NFKBIA	3.10911287956281	11.7827962406564	-1.6373	0
					JUNB	5.08886207951309	20.2866943280655	-1.80571	0
					JUN	1.91656811245783	10.7947268366177	-2.0158	0
					NR4A2	0.414338681019764	4.84245678280705	-2.04645	0
					DUSP1	1.12729744084218	12.7118030462981	-2.68832	0
					FOS	0.564280629184714	19.5071806432633	-3.71256	0

## Sheet: FCER1G-high
DHS vs Tolerance					DHS vs healty					Tolerance vs Healthy
Gene	DHS_Mean_UMI_Counts	Tolerance_Mean_UMI_Counts	Log2_Fold_Change	AdjustPvalue	Gene	DHS_Mean_UMI_Counts	Healthy_Mean_UMI_Counts	Log2_Fold_Change	AdjustPvalue	gene	Tolerance_Mean_UMI_Counts	Healthy_Mean_UMI_Counts	Log2_Fold_Change	AdjustPvalue
CX3CR1	5.86526	0.960121	1.80837	0	ABHD17A	8.6114984952072	2.40802296918724	1.49582631510113	0	JUND	8.05198853449536	1.4402976524686	1.8911776276766	0
SPON2	17.2529	5.87153	1.40942	0	CD81	5.10046137461218	1.20103567245958	1.47073582969423	0	METRNL	4.05799517952087	0.889515346476511	1.42054942596664	0
PTPN6	2.72833	0.60274	1.21799	0	JUND	4.24989794485103	1.4402976524686	1.10523224827661	0	OASL	1.8474286117639	0.182932034326883	1.26729248676693	2.98201573561215e-288
FGR	3.23191	1.02208	1.06547	5.80447671006025e-312	GNAI2	4.75443898262339	1.75822604183381	1.0609345893013	0	TGFB1	10.2134174863406	3.71136276030404	1.25100970743005	0
PRF1	33.7898	15.6678	1.0616	0	ARL4C	10.693468889294	4.78693151651248	1.01483249529506	0	SH2D2A	6.66232271540158	2.31171	1.21020667677718	0
CCND3	5.84151	2.41237	1.00354	0	H1FX	3.05970958704809	1.02302611529419	1.00486158353146	2.03604531281503e-152	H1FX	3.52712225833673	1.02302611529419	1.16207932437259	1.20827555926829e-147
S100A11	3.58163	1.30473	0.991263	2.61E-284	IRF7	2.44123918146686	0.715970033719868	1.00390381027225	3.08008362672214e-242	IRF7	2.82361413896917	0.715970033719868	1.1559125816876	2.56672648067994e-255
UCP2	5.22354	2.1688	0.9738	2.15E-291	MX1	1.65676354551544	0.329446218857652	0.998844416420766	4.93546196476285e-163	GRK2	2.21885140315006	0.465192027910516	1.13545622047825	1.98561586142395e-300
FCER1G	10.4097	4.87543	0.95749	3.34176121534102e-319	IFI6	2.82643163874045	0.924544689319447	0.99148245340895	1.44590024822452e-199	IFI6	3.22120513028409	0.924544689319447	1.13313776708529	9.96790060081688e-209
PLEK	7.52753	3.41902	0.948402	0	YPEL3	3.8879226052215	1.53369728235249	0.947977275464281	0	AKNA	4.51421294432719	1.54965798198184	1.11285124844459	0
CORO1A	12.957	6.33022	0.929057	0	ISG15	3.19139333643993	1.17772422981005	0.944608642007066	3.35725927299587e-220	SLA2	3.9706390636389	1.33277724939912	1.09138279285269	6.10492645821766e-302
TXNIP	28.706	14.8021	0.910637	0	TLN1	4.35258884262749	1.78459184848313	0.942770956705231	0	MX1	1.79322600926212	0.329446218857652	1.07110689573428	5.25070191289086e-139
ACTB	89.514	47.5892	0.897504	0	HIST1H1E	3.64994360727303	1.44159499222377	0.929389311594158	1.01162809460504e-213	MXD4	1.63729059792335	0.314478975398651	1.00456548095188	7.36644218897654e-250
XBP1	3.29803	1.31962	0.889785	3.88E-234	PABPN1	2.24539412213547	0.708125624196389	0.925979608454957	0	AUTS2	2.47848214022519	0.748102488915856	0.992668142807454	3.1528959882118e-196
KLF2	11.4142	5.70538	0.888595	0	EFHD2	11.4041090742692	5.72244233199475	0.883760738106256	0	HIST1H1E	3.85638079490216	1.44159499222377	0.99205764127222	1.45881135830565e-149
DENND2D	2.48326	0.917039	0.861557	9.08E-218	IGF2R	2.58461979687595	0.945807145256179	0.881451380020424	6.07043463758522e-261	XAF1	2.75229017273654	0.969274776381054	0.930106971836544	9.62547389102355e-171
GZMA	17.9087	9.50408	0.848103	0	ISG20	4.13326803392163	1.79016668745261	0.879526280202359	5.73433425612411e-255	CCL4L2	6.02296758255961	2.77628491685663	0.89511315714494	9.5793567490108e-58
ABHD17A	8.6115	4.34092	0.847673	1.93E-247	METRNL	2.47059383028029	0.889515346476511	0.877166297812484	2.10614534027633e-242	IFIT3	1.14695036364696	0.156568545541317	0.892438065529846	1.69676678193495e-129
RIPOR2	2.74484	1.08814	0.842686	3.40E-221	FLNA	6.71987209941568	3.24712172988659	0.862091486117703	2.12828109113586e-292	YPEL3	3.69980601480011	1.53369728235249	0.891357044150937	1.71785047579699e-232
SPN	4.31903	2.03639	0.808805	3.04E-224	CAPNS1	2.51445212037121	0.934365100546302	0.861439679198796	9.07568791145441e-282	ISG15	3.03279641611332	1.17772422981005	0.888959303503534	8.54712696137018e-174
CD81	5.10046	2.5034	0.800162	2.99E-220	GRK2	1.64521663671889	0.465192027910516	0.852296123846876	1.5924323908149e-297	FTH1	40.5036275018724	21.9130713781775	0.857066579085726	2.63299921500486e-278
CD160	1.86835	0.655958	0.792553	2.42E-139	OASL	1.13243569767572	0.182932034326883	0.850135052959108	1.5141714822377e-143	SPOCK2	2.98433620490489	1.20416883884942	0.854104651280198	5.20358002386066e-145
ANXA2	2.1663	0.848042	0.776802	2.74E-178	HIST1H1D	1.67872028527048	0.489039314314493	0.847162096209822	1.8477684919919e-208	FYN	4.64966338753206	2.14530419508027	0.844965360187294	1.2169062480177e-213
CYBA	20.7643	11.7107	0.775928	0	DDX17	3.01597163450411	1.2362746107054	0.844651719774184	4.48067951105069e-281	CCL5	52.0417014554057	28.5334961368732	0.844774903576687	2.18538029932758e-119
SAMHD1	2.6071	1.11987	0.766865	6.94E-178	XAF1	2.53476390814234	0.969274776381054	0.843949431552667	4.74557861028936e-200	GABARAPL1	2.25684320690605	0.824038403376193	0.836338161848878	1.26631950336581e-178
IFITM3	8.98474	4.86872	0.766678	5.50E-211	IRF1	7.29906378636647	3.64796170813956	0.836350412599649	5.78492101951668e-252	BCL3	1.2619995904166	0.272011196155687	0.830487298915577	4.58383843942641e-176
CISD3	1.60584	0.542196	0.756761	1.45E-178	KLF13	1.83168442962635	0.588263407838157	0.834210298476562	1.96126140926669e-284	RBM38	3.21732560813717	1.37421034766251	0.828880653500386	9.47145521739458e-126
MT-ATP8	5.44352	2.85273	0.741969	1.76E-170	TYMP	1.30822158081863	0.302540812701455	0.825453146685425	1.65456338410408e-172	RELB	1.48042420678452	0.414552654347599	0.810240994481249	1.31109275058149e-157
PFN1	42.5336	25.1478	0.73544	0	GNAS	3.93323598537762	1.78734796617878	0.823641185028983	4.13891773076588e-278	MX2	1.00966791535103	0.148490111961265	0.807218689312739	3.61544980416253e-132
CXXC5	2.38621	1.04066	0.730639	6.00E-164	TXNIP	28.7060007928242	15.7928280666787	0.822909179789765	6.10206337492483e-280	CSNK1G2	1.3000267233218	0.317471286601407	0.80387910386951	2.36789160787701e-194
MYL12A	14.5572	8.38049	0.72985	9.47E-305	TGFB1	7.20025	3.71136276030404	0.799523943487439	1.17599390169126e-284	SRRM2	4.01878153360424	1.88540721006536	0.798562210220613	1.37713516640304e-170
TBX21	3.74446	1.87646	0.721951	2.36E-172	SLFN5	2.46759290780138	0.99256641840771	0.799306722928634	6.19143691228231e-240	HSH2D	4.06538311610141	1.91811347701677	0.795635403614573	1.59588682212436e-195
MYBL1	2.19089	0.956747	0.705501	3.94E-142	STAT1	2.00597633346593	0.74599559766722	0.783783729351795	5.90530877008226e-179	NEAT1	4.38820996919588	2.12826514601615	0.784443273205548	7.07579272099765e-166
IGFBP7	4.12416	2.15503	0.699661	1.87E-140	FYN	4.40331111665986	2.14530419508027	0.780644200416751	3.25327573388348e-274	PIK3IP1	2.3124814615923	0.92964865173739	0.779574193387307	1.50540725541092e-161
ITGB7	2.58685	1.21402	0.696048	6.09E-128	RNF213	6.09740645495557	3.14349746535916	0.776442889448552	3.64862295587605e-290	ISG20	3.78560309309888	1.79016668745261	0.778349435305793	2.97798622568807e-175
C1orf162	2.17252	0.963278	0.692364	3.13E-125	PIP4K2A	2.22107285094243	0.887505192408019	0.771060677289131	5.76701465610286e-240	SLC7A5	1.18219353872415	0.279840163880592	0.769815413138371	7.24578057175157e-139
FCRL6	2.57016	1.21778	0.68687	7.00E-136	IFI44L	0.990564453915391	0.170877656090211	0.7655872483835	1.7662394192124e-127	GRASP	1.11678115172606	0.244621412659164	0.766165148820052	1.62119608614122e-124
ACTR3	3.63037	1.89858	0.675781	1.04E-169	CX3CR1	5.86526492948738	3.05060750478952	0.761177097089403	3.2175828230014e-185	IFI44L	0.988604259659746	0.170877656090211	0.764165864690517	1.3667511776659e-80
HOPX	8.19938	4.77726	0.671151	5.53E-135	SH2D2A	4.60535476339234	2.31171	0.75923057170884	9.35157715219991e-220	MXRA7	1.00860698651791	0.191977777527236	0.752837967827338	1.44417289213148e-178
RGS19	1.43578	0.531832	0.669123	2.49E-149	GIMAP7	5.64004073049098	2.92858715720548	0.757181523690446	8.26887204506467e-273	CMIP	1.31868777691098	0.384289389505128	0.744162992974142	5.69748034872772e-161
PLAC8	4.63165	2.55702	0.662891	8.38E-159	UBE2M	1.03162569391254	0.208939891398609	0.748892109464477	1.15940256623327e-263	ZBP1	2.0615911645217	0.843165782376103	0.732095803542008	2.60186827975305e-147
ANXA6	3.96037	2.13822	0.660502	1.41E-163	PREX1	2.14575114839928	0.885508591368783	0.738450823514198	8.94793604041854e-210	SORL1	3.16672456568465	1.52236776508782	0.724135098113343	9.7811815313393e-153
NKG7	92.7458	58.5371	0.654965	0	TAF10	2.57263055580425	1.14160114666462	0.738296916615018	1.48449495883894e-237	THEMIS2	1.82374623215799	0.710810394933161	0.722930562361587	4.97791798595275e-155
PSME2	6.03826	3.47085	0.654668	3.09E-185	MYH9	4.42601	2.27309648442693	0.72923576936936	8.80288217250473e-208	NFKB2	1.03185318925535	0.236214079203159	0.716867563460559	4.56499022855963e-139
CLIC1	9.59177	5.73237	0.653758	7.70E-259	PRF1	33.7898280439942	20.2234277136435	0.71300786899211	0	HLA-A	71.3758165488538	43.0614750320535	0.715989927284179	0
GIMAP7	5.64004	3.23282	0.649573	3.81E-180	BPTF	2.27826166368711	1.00850278371622	0.706810550890135	1.70808051936509e-205	TNFAIP3	7.93415312706657	4.45100474644682	0.71280880543248	1.26017448299397e-126
CD3E	2.60428	1.30329	0.646017	1.00E-52	PKN1	2.15271487477526	0.935874809859841	0.703609042778236	8.67865251491998e-210	WIPF1	5.08252414520722	2.71916818005193	0.709690154291577	4.95301325104803e-191
RAC2	13.1622	8.06959	0.642933	1.94E-292	MX2	0.862631720584263	0.148490111961265	0.697604017167039	3.20493750022887e-136	FLNA	5.93625946863502	3.24712172988659	0.707672407865838	3.42341138030203e-217
FCGR3A	9.88635	6.00153	0.636777	1.09E-157	SIPA1	2.04212477308473	0.879600099818307	0.694653577105286	2.69890677382173e-203	SQSTM1	4.90893603645655	2.6192265739571	0.707216954608782	2.72455231248461e-192
TRAF3IP3	3.16419	1.68353	0.633903	5.73E-153	LFNG	0.737492080562447	0.0744030823765342	0.693471053229127	5.32513506338306e-269	IRF1	6.58605307544735	3.64796170813956	0.706751282148578	3.34538916940716e-143
TPST2	2.8901	1.50708	0.633801	3.57E-146	PPP6R1	1.32858476802277	0.447621601006119	0.685768861406358	4.11442844685202e-210	PPP1R14B	0.800230671953143	0.103409185016285	0.706213882705786	2.82931531807926e-127
LINC00861	1.93686	0.895401	0.631774	2.83E-141	ADAR	2.15681300155008	0.96493735946459	0.68398548170102	1.10454302086461e-197	TNFRSF1B	2.8307715452264	1.34915735469448	0.705491637383947	6.22914622260304e-147
CDK2AP2	2.48405	1.25183	0.629666	6.46E-126	FTH1	35.7571469794169	21.9130713781775	0.681853934318264	6.19570984346033e-251	PKN1	2.15585822562025	0.935874809859841	0.705046736208736	1.71874029846008e-150
ICAM2	1.81135	0.818563	0.628466	1.68E-134	SRRM2	3.62235228161728	1.88540721006536	0.679852278513616	6.52201968226383e-213	ADAR	2.19781524362105	0.96493735946459	0.702603267022152	7.9310279742803e-152
ASCL2	1.06515	0.33669	0.627584	5.11E-107	MXD4	1.10124386520631	0.314478975398651	0.676752540602743	1.05922074777539e-215	ARID5A	2.60683834510815	1.23138080129175	0.692798023475231	7.01468184271993e-153
TLN1	4.35259	2.46695	0.626569	1.17E-137	KMT2A	1.42135310188849	0.515149145482775	0.676353666426158	5.17920723594707e-189	SPSB3	3.16603801437172	1.58713973759739	0.687318024247131	1.06070330593092e-167
GNAI2	4.75444	2.77296	0.608978	1.57E-141	MAP2K2	1.90599104940304	0.820605623402827	0.674611817475147	4.1433087003498e-211	PPP1R16B	1.10470674856381	0.308269422266075	0.685959557751586	4.21899594972265e-152
CSK	3.16124	1.73457	0.605699	4.26E-137	GBP4	1.65930625028624	0.670746211172512	0.670557327482392	1.45232769055627e-174	CD8A	1.9875568317998	0.8591980859919	0.684285668874231	3.84787481183265e-66
GBP1	0.950256	0.284467	0.602493	1.16E-104	PLEK	7.52752632343361	4.36741521971882	0.667899804899552	5.36328834336504e-217	TRABD	2.37316902908523	1.1068120252576	0.679043014198516	2.12432845833749e-146
LAIR1	1.4852	0.65529	0.586279	2.41E-104	DUS1L	0.915445576719106	0.210074374929992	0.662584312512758	6.33503917415884e-241	SYTL3	3.6110546091467	1.8862366191373	0.675907172276115	6.88411412076319e-118
CMIP	0.541099	1.31869	-0.589349	1.06E-102	KLF2	11.4141506161623	6.84348043420132	0.662419677630764	3.75557691198112e-267	TMEM259	1.53343978742749	0.588149505076078	0.673750809388321	1.21314959408473e-137
DDX39A	1.29613	2.45755	-0.590543	1.22E-150	CSNK1G2	1.08402939615204	0.317471286601407	0.661604107969367	2.23217405762038e-208	CD81	2.50340230749741	1.20103567245958	0.670574139830604	7.18867054219253e-89
DUSP2	3.84035	6.29991	-0.592766	8.46E-58	CTBP1	1.82646460059633	0.794871364852908	0.655118175966365	2.42689486145311e-192	MAPKAPK2	0.965255248030632	0.236188706118078	0.668817712700964	2.6261572290905e-162
HSH2D	2.34873	4.06538	-0.597056	3.14E-132	TRIM22	2.91725195170608	1.4963960401473	0.649995094866829	8.28952473639021e-169	ZBTB7A	1.46956344994533	0.55474664872737	0.667576528608243	8.72680624597521e-131
CLEC2B	3.37112	5.62509	-0.599938	3.56E-140	GBP5	2.90774050390297	1.49180574764457	0.64914306202009	5.61172914910424e-178	OAS1	0.97978236106221	0.249169075728718	0.664373082752073	2.69400393944425e-106
DDIT3	0.367516	1.07509	-0.601615	4.47E-102	BOD1L1	1.43503043540873	0.553404708005486	0.648506061095008	2.97308844357092e-200	HIF1A	1.75313	0.742409161262949	0.659988956129139	9.47366021347487e-126
AREG	0.779909	1.71913	-0.611342	3.49E-41	TMEM259	1.48598172912173	0.588149505076078	0.646468962081336	1.56097563158863e-201	RNF166	2.94845662523995	1.49907717721939	0.65989338625772	2.28908403017691e-144
DNAJB6	1.86069	3.38278	-0.615481	3.53E-129	ZBTB7A	1.43293761383499	0.55474664872737	0.646019819275022	1.36080847784595e-189	PTPRJ	1.03818562710376	0.292253593895099	0.657396235898147	6.79379829002248e-152
REL	1.79146	3.28439	-0.618069	2.12E-151	TAP1	2.99307955359479	1.55466407633347	0.644368217364178	3.52421307843303e-190	AOAH	4.06076750941536	2.20951859352669	0.65699927986494	1.11052778043347e-150
SDCBP	0.784998	1.74503	-0.620899	3.21E-126	AKNA	2.9679	1.54965798198184	0.63807287783355	1.99320507898499e-180	ARHGAP9	4.82594730839403	2.69977516973366	0.655055050567862	5.45375406180222e-157
ZFP36	7.19483	11.7151	-0.633757	7.43E-98	SAMD9L	1.25364220662308	0.448830447261043	0.637369718090468	2.15247239412806e-153	MYH9	4.1537080948512	2.27309648442693	0.654954694697113	4.6746429944527e-124
KRT86	0.103592	0.71768	-0.638254	9.90E-93	ETS1	4.25973857532699	2.3835737498619	0.636443260553067	3.8653410621014e-173	EIF2AK2	1.3884130299615	0.52005068326119	0.651932916003031	1.52849238872276e-98
CEMIP2	1.0098	2.13254	-0.640281	4.64E-122	AKT1	0.932333875053159	0.244781867317782	0.634451439428257	6.62887226892828e-212	MAP2K3	1.74340311403459	0.747058311063767	0.65103886504385	5.22626283807599e-134
TENT5C	0.243808	0.9475	-0.646859	2.78E-123	ZFPM1	0.626852565362075	0.0498944009822562	0.631839283656254	2.26204700845584e-248	ABHD17A	4.34092115970186	2.40802296918724	0.648153528980566	4.20869410034781e-186
SRSF2	2.13142	3.91442	-0.650206	1.12E-190	IQGAP2	2.53402092069731	1.28764101932877	0.627449900758987	2.03287168603663e-175	LYST	1.94878667436749	0.882396706139144	0.647550755308804	1.02833099229038e-109
PDE4D	1.0094	2.20328	-0.672788	1.05E-127	AES	9.90038626622088	6.10114183067483	0.618256332212537	2.43908808265726e-209	PLEKHA2	1.43300594161128	0.553647892736963	0.647080264406421	1.19911446555235e-129
PPP1R15A	0.65178	1.63677	-0.674751	3.53E-115	CTDNEP1	1.04612701119034	0.334572819713113	0.616517674717684	1.36171917603089e-192	CCSER2	1.55663519479781	0.644711415213812	0.636411850085582	1.61827340364771e-116
NFKB1	0.492809	1.3855	-0.676263	1.13E-135	AHNAK	4.68574244819576	2.71288984942875	0.614806234248859	1.97191864025278e-124	PDCD4	2.37625241544453	1.17292107782524	0.635786991199412	2.58122273966003e-122
H3F3B	18.8315	30.7423	-0.678609	6.92E-254	ADD1	2.10805846531467	1.0303209516912	0.614305836720549	2.38752737672683e-168	PLSCR1	1.25272144820443	0.452993773447176	0.632640413009335	8.89948043947336e-113
BHLHE40	2.14315	4.03377	-0.679427	1.47E-131	STK10	2.89265087412839	1.54914378377985	0.610740206900664	7.04631475235382e-161	PABPN1	1.64558854333776	0.708125624196389	0.631174621147177	3.18151222447927e-117
IFNGR1	0.901222	2.04937	-0.681585	1.78E-130	CXXC5	2.38621163525714	1.21875083046092	0.609924483731867	2.57495394097407e-159	RAMP1	1.16169902926193	0.397626686579331	0.629186611616551	2.67702829004676e-101
YPEL5	0.892273	2.04036	-0.684121	1.74E-149	NEAT1	3.75451285914611	2.12826514601615	0.603934734093262	2.38486730018538e-141	NINJ1	1.1390235331634	0.383881718227118	0.62823171523237	8.88459994450698e-119
SPOCK2	1.43331	2.98434	-0.711422	3.54E-106	MYBL1	2.19088798044062	1.10247683351465	0.601868058146523	1.93806676908774e-155	ETS1	4.22063751750335	2.3835737498619	0.62567815757295	2.64480608972033e-108
DNAJB1	0.84256	2.02653	-0.715951	4.28E-172	ABI3	3.15567966470656	1.73895272244753	0.601460086570353	5.13580441252816e-171	ACADVL	2.20437361107423	1.07838898397739	0.624576678045462	1.76079482086131e-140
RBM38	1.52406	3.21733	-0.74058	1.16E-246	ARHGAP30	2.7817146948725	1.49599274625668	0.599426784173599	4.8117764474265e-160	CSNK1D	2.04600671172841	0.975935504543673	0.624383263285252	3.37663002077877e-125
CSRNP1	0.297806	1.16897	-0.740939	2.43E-150	SYNE2	4.39759562804463	2.56939081622524	0.596639026212572	3.65081379069184e-148	TRIM22	2.84831518215856	1.4963960401473	0.624380134235956	1.8134011239392e-130
CCL3L1	0.153282	0.930748	-0.743415	1.07E-69	SSBP4	1.68992033301971	0.778885847750597	0.59658951041854	8.4249413306358e-148	TCIRG1	2.17032832899847	1.06040330199072	0.621705500827809	1.09909612955258e-126
TSPYL2	0.402724	1.3492	-0.743941	3.05E-92	DIAPH1	2.22285016959169	1.1317569976142	0.596294126660402	1.40991200440838e-156	SMAP2	1.76444335251782	0.799051537701946	0.61975249277923	5.41153328605371e-89
LEPROTL1	1.3264	2.9029	-0.746448	1.56E-177	KIAA2013	0.662469958553671	0.100903847726727	0.594639800520924	1.57605203285806e-202	FMNL1	3.04027438056353	1.62957734677216	0.619622338613655	1.5201074456222e-121
SARAF	5.08503	9.24405	-0.751449	8.42E-273	FMNL1	2.96405767732744	1.62957734677216	0.592147020909481	5.99778826530266e-161	PLEKHO1	0.906575	0.242185738588073	0.61810266406255	1.80279036072041e-129
PER1	0.161172	0.974985	-0.766259	1.03E-188	PTPN12	2.35814493520403	1.23181397467954	0.589447716132032	5.89645391409058e-153	ARL4C	7.84432142014671	4.78693151651248	0.61195288537856	5.2243974955902e-207
RELB	0.450773	1.48042	-0.773765	1.47E-139	HLA-F	6.69029320040351	4.11481763507083	0.588355800786127	4.80734023984074e-222	EIF4EBP1	0.72374867563675	0.136666	0.600740538823022	7.19015152048296e-128
BCL3	0.322859	1.262	-0.773939	1.17E-151	EPSTI1	1.13498442669012	0.421357424854997	0.58695615560076	3.27082516204915e-122	CXCR3	0.707970631049545	0.130421186461294	0.595422757530998	7.43561176067871e-98
JUND	4.2499	8.05199	-0.785945	0	PLSCR1	1.18168727280975	0.452993773447176	0.586415797274381	2.16178542881236e-119	DPP7	2.52725358381902	1.33506363411178	0.595083432596991	1.74425103685022e-133
FAM177A1	0.651188	1.87444	-0.799776	3.89E-188	IFIT3	0.918551470329995	0.156568545541317	0.730167	9.50660290008516e-126	LY6E	9.15412118991283	5.72389017912106	0.59469731748491	8.71448607217378e-125
NFKBIA	5.17132	9.80373	-0.807877	1.41E-129	EEF1G	0.182912803099846	0.776328317590697	-0.586555	5.76559297870978e-140	GTF3C1	1.53023185502451	0.675503994952078	0.594674464351225	3.37698026076736e-100
CCL4	13.2051	23.9499	-0.812622	1.10E-103	HNRNPA1	7.59326350708084	11.9050090588032	-0.586653	7.60631002222146e-218	TRAPPC10	1.64614775984038	0.757103586740934	0.590694378155016	2.8452097206791e-104
JUN	1.89527	4.15833	-0.83321	3.14E-123	H3F3B	18.8315459532372	28.7965177705189	-0.587347	7.95475019755961e-287	EPSTI1	1.13991985215649	0.421357424854997	0.590287372649897	4.47860712434091e-88
GABARAPL1	0.817875	2.25684	-0.841221	1.37E-170	AL118516.1	0.2396821988163	0.868434866024706	-0.59186	4.47244644607586e-113	BRD4	1.47714358413105	0.649416770618879	0.586721513276297	6.95217402589143e-110
AUTS2	0.926506	2.47848	-0.852471	2.43E-193	PTP4A1	0.395944505417673	1.11055118635634	-0.596378	4.32654591185959e-135	CD69	5.12269843973016	8.20555436478011	-0.588337	6.24515894760663e-98
PIK3IP1	0.819186	2.31248	-0.864619	2.15E-201	IER5	0.514131138169893	1.29057200589008	-0.597218	2.18607103630629e-96	S100A4	13.0405517620321	20.1759991635343	-0.59283	1.58882642714279e-155
SLA2	1.68037	3.97064	-0.891001	9.12E-205	MT-ND3	14.3835441687221	22.4041	-0.605373	3.78551601936849e-196	ACTR3	1.89858238729493	3.4130243549317	-0.60642	3.66140384022011e-117
SLC7A5	0.176114	1.18219	-0.891751	3.90E-191	RPL36A	2.95092269010387	5.01750724511163	-0.606976	1.42075906813625e-172	BTG2	1.68187363121881	3.08413147506822	-0.606788	2.26494001547287e-74
DUSP1	2.00196	4.60231	-0.900116	5.67E-160	SBDS	0.665892094381768	1.53941785194214	-0.608203	8.21908054549926e-142	NDUFB2	2.55861506577452	4.43038231267097	-0.609738	6.25130911758305e-146
CXCR4	4.11281	8.54715	-0.900955	1.40E-185	UBE2S	0.466544301474255	1.24334132296291	-0.613228	1.05701511145318e-225	RHOC	0.85548203006211	1.83166790524088	-0.609858	3.08920360591594e-95
CD69	2.2576	5.1227	-0.91036	3.07E-164	TENT5C	0.243808250886784	0.910766341912971	-0.619387	2.87382193576697e-105	RAC2	8.06959116574458	12.8502199413687	-0.610799	4.78530423164318e-226
PIK3R1	2.48838	5.57599	-0.914653	5.83E-237	CCL4L2	1.45661452135387	2.77628491685663	-0.620296	2.04187649832257e-45	EMP3	4.85350136363032	7.94724154083824	-0.612143	9.7130703111801e-148
GRASP	0.0842375	1.11678	-0.965191	4.25E-212	RPL39	23.7121050511395	37.0890323973516	-0.624158	0	DYNLL1	1.43321898357277	2.76340689400294	-0.629173	1.22239969074919e-97
CCL3	1.92257	4.81697	-0.993033	1.53E-83	RPS3A	24.760230484151	38.8380870803018	-0.629003	0	UBE2S	0.448125327899367	1.24334132296291	-0.631463	5.73860015221461e-129
TSC22D3	3.75036	8.60847	-1.01627	7.16E-284	PTGDS	1.29877451562297	2.58545013959695	-0.641289	3.53648475781012e-42	HOPX	4.77726079415436	8.00776269904725	-0.640783	1.72860650887168e-125
KLF6	2.41803	5.93359	-1.02044	0	MARCKSL1	0.600759034664639	1.5178145509154	-0.653416	9.53673606372703e-123	ID1	0.0146158397272498	0.586783622082562	-0.645172	6.42549693048895e-102
PCBP2	3.20148	7.57116	-1.02859	1.79E-258	RPL22L1	0.945249237523646	2.06269976493796	-0.654849	1.78241562693482e-172	MTRNR2L12	26.0135783481686	41.2496031813733	-0.645253	3.43891683760764e-274
NR4A2	0.549243	2.55933	-1.20004	2.03E-228	AREG	0.779908621144187	1.80570996047731	-0.656563	1.55328538623935e-57	HCST	8.78268456427906	14.4336764623999	-0.657779	4.44939555448917e-221
TNFAIP3	2.78435	7.93415	-1.23928	0	RPS27	48.9843661742857	77.8024297236887	-0.656763	0	FCRL6	1.21778383180571	2.51638851931225	-0.664976	4.59938465632066e-114
FOS	0.912005	4.13878	-1.42634	4.48E-108	ID1	0.00461619800574251	0.586783622082562	-0.659461	2.2835260252477e-139	TMSB10	36.4663392576406	58.4892	-0.667032	0
CCL4L2	1.45661	6.02297	-1.51541	1.09E-177	CLK1	0.799197083737637	1.85642053494476	-0.666855	2.84453561954915e-177	NKG7	58.5370889901121	94.6362339218481	-0.683769	0
					DNAJA1	1.21908230593224	2.5435727847855	-0.675242	9.22483114928851e-181	CORO1A	6.33022318276762	10.8025893639307	-0.687174	2.0699116664151e-247
					SRSF2	2.13141911505774	4.09929	-0.703481	2.10070959796245e-230	IFITM3	4.86872240441802	8.45259968707212	-0.687665	9.45938005092574e-169
					RGS1	0.214443636623367	0.978180404887744	-0.703878	9.32945639259285e-86	CALM1	12.6217163085621	20.9807201995757	-0.69033	0
					SLC2A3	1.17237209286599	2.59979821990321	-0.728645	7.96358104919768e-191	LAIR1	0.655290124740642	1.68127809657074	-0.695837	3.91424087025737e-120
					CITED2	0.900296889552542	2.16120890474297	-0.734252	1.49524922660097e-196	ANXA6	2.13822052900674	4.09378524023634	-0.698791	4.72924445981843e-153
					RPL17	2.42046373078758	4.76839571024286	-0.753978	9.80182410908467e-279	H2AFX	0.509215771317533	1.46762638396614	-0.709325	1.07888824656974e-123
					RPS29	11.9593239590445	21.1706199606414	-0.774659	0	XCL2	2.24578807286807	4.33881780544686	-0.717952	5.48851887622204e-54
					RPL26	12.6232235246139	22.4195339534581	-0.781644	0	FOSB	0.520834074449025	1.50901001757403	-0.722255	1.5747373570072e-97
					CXCR4	4.11280568679995	7.8328632743165	-0.788766	7.15604037668604e-110	ARPC1B	0.763325642728897	1.92691207936496	-0.73108	1.08543410567577e-128
					AMD1	0.430544958322187	1.4849031223277	-0.796625	3.17092176342229e-222	ACTG1	15.1005018522106	25.9271553403943	-0.741956	6.50719955398683e-238
					YPEL5	0.892272901466308	2.29242697719745	-0.799031	3.82730859358777e-217	PLAC8	2.55701787778587	5.00115622194912	-0.754572	3.03673594939104e-189
					RGS2	0.422249250283784	1.52195954624529	-0.826371	4.86402828505e-135	IFITM2	14.1493127255271	24.5721832335143	-0.755323	0
					CCNH	0.853629397410055	2.29670948117679	-0.830674	6.66686557859978e-226	IFNG	0.300926136700138	1.20286132777104	-0.75984	1.8570118249274e-56
					H2AFX	0.380621882470151	1.46762638396614	-0.837806	4.75054155409911e-222	PFN1	25.1477884959166	43.5430659019179	-0.768512	0
					DDIT3	0.367516379318755	1.46479333220006	-0.849909	4.61482295081185e-188	RPS29	12.0039954787275	21.1706199606414	-0.769694	0
					KLF6	2.41803430273562	5.18022054191379	-0.854491	1.8266233496121e-273	CITED2	0.846222842862064	2.16120890474297	-0.7759	2.06364741139398e-119
					PMAIP1	0.355336123565965	1.4558074436932	-0.857547	1.52667672693659e-156	HSP90AB1	3.11975086185832	6.1822895556792	-0.801887	8.251123008436e-178
					XCL1	1.07311364516201	2.79091298397268	-0.870746	6.84319897236191e-189	IFRD1	0.529132808669348	1.68081314884676	-0.809957	4.93269782750988e-133
					MTRNR2L12	21.9461551298137	41.2496031813733	-0.880685	0	XBP1	1.31962460976369	3.08007858928281	-0.814706	8.95539101025924e-164
					IFNG	0.189645387839907	1.20286132777104	-0.888847	1.34945829413348e-113	C1orf162	0.963277510753171	2.47903523129039	-0.825423	3.57127706273136e-156
					BTG2	1.19694785610852	3.08413147506822	-0.894529	6.09524919131877e-226	ZFP36	11.7151029301954	21.5509842516839	-0.826647	9.69283298198524e-210
					PTPRCAP	1.80670722491308	4.33028373428379	-0.925334	0	MARCKSL1	0.411614698069045	1.5178145509154	-0.834826	1.04887750882152e-147
					SRSF7	2.31237980758357	5.45116314761777	-0.961691	0	FGR	1.02208114318176	2.60846246452689	-0.835543	2.56709744192466e-166
					CKS2	0.153278291751996	1.28838987252973	-0.988592	2.27262458203882e-239	PPP1R15A	1.63677134365057	3.71060801808358	-0.837141	3.47677377375789e-186
					EIF1	15.4461648207005	31.8088880170223	-0.996336	0	MT-ND3	12.0407427299728	22.4041	-0.843735	3.9025767769564e-309
					MYOM2	2.63652502542321	6.30862507187449	-1.00704	1.27246388584784e-241	MYOM2	3.06704612108021	6.30862507187449	-0.845619	1.27001454298253e-120
					XCL2	1.65016947492146	4.33881780544686	-1.01044	1.37217465961213e-166	GZMA	9.5040783391975	18.0091398390711	-0.855744	0
					DNAJB1	0.842559791856421	2.71924686737331	-1.0133	6.77336843991455e-309	NR4A2	2.55933443224235	5.56999065595849	-0.884284	4.02927300251063e-171
					CCL4	13.205147823304	27.8575562571638	-1.02254	2.44691626064048e-148	JUN	4.15833389160122	8.56043006759935	-0.89017	2.43807911657187e-113
					IFRD1	0.315152735320698	1.68081314884676	-1.02744	2.40431337296579e-252	MYL12A	8.38049464893981	16.7085111523285	-0.916707	0
					FOSB	0.199330409881676	1.50901001757403	-1.06489	6.03775092526078e-255	CKS2	0.206722815105138	1.28838987252973	-0.923239	8.57019447628344e-156
					PCBP2	3.20148347533327	7.85677178310365	-1.07588	0	UCP2	2.16879947842342	5.15321618269521	-0.957404	3.23905789198014e-236
					TSC22D3	3.75035619509489	9.2293508689641	-1.10661	0	IER2	5.18582641980363	11.0297230581802	-0.959565	1.11755798843785e-284
					CSRNP1	0.29780596880028	1.80139501077966	-1.11007	1.17684420355856e-298	XCL1	0.930152582600404	2.79091298397268	-0.97383	1.05513409975114e-139
					IER2	4.5076544936952	11.0297230581802	-1.12709	0	PTPN6	0.602739760019467	2.16591193170301	-0.982081	4.96006774436575e-193
					NFKBIA	5.17132404614909	13.3104888943692	-1.21342	0	TUBA1B	1.63350390583192	4.34163195629474	-1.0203	5.84362351865642e-285
					SERTAD1	0.321269176126773	2.58612049606454	-1.4405	0	CX3CR1	0.960120500433859	3.05060750478952	-1.0472	1.29481536785084e-208
					TUBB4B	0.8278542022771	3.99301493090092	-1.44976	0	S100B	0.55120991397806	2.23118165443762	-1.05867	2.38069248111452e-37
					ZFP36	7.19482856281261	21.5509842516839	-1.4604	0	CCND3	2.41237002172479	6.26388099846678	-1.08997	0
					CD69	2.2575950173946	8.20555436478011	-1.4987	0	CD160	0.655957921347915	2.53699155472482	-1.09486	1.33582380587906e-230
					PPP1R15A	0.651780044163202	3.71060801808358	-1.51189	0	SERTAD1	0.676113892110611	2.58612049606454	-1.0973	3.86530615617217e-240
					GADD45B	1.58114509524252	7.26328945442077	-1.6787	0	SPON2	5.87152646728616	13.7551094662402	-1.10251	6.52757357396613e-317
					JUNB	5.97328523269852	21.6007812390968	-1.69646	0	GADD45B	2.7122691911132	7.26328945442077	-1.15441	4.81288692092925e-284
					JUN	1.89526546996223	8.56043006759935	-1.72338	0	FCER1G	4.87543494700227	12.2706457540375	-1.17547	0
					NR4A2	0.549242797310389	5.56999065595849	-2.08433	0	PTPRCAP	1.29419312991338	4.33028373428379	-1.21623	0
					DUSP1	2.00196174291467	15.1053706385521	-2.42356	0	MT-ATP8	2.85272511779486	8.20592614108352	-1.25668	0
					FOS	0.912004600526562	28.980439005546	-3.97086	0	ACTB	47.589242673932	118.574274514547	-1.2992	0
										TUBB4B	0.83286877432014	3.99301493090092	-1.44581	0
										DUSP1	4.60230942441772	15.1053706385521	-1.52345	0
										JUNB	6.09182322949041	21.6007812390968	-1.67214	0
										FOS	4.13878151788622	28.980439005546	-2.54452	0

## Sheet: MTRNR2L12-high
DHS vs Tolerance					DHS vs healty					Tolerance vs Healthy
Gene	DHS_Mean_UMI_Counts	Tolerance_Mean_UMI_Counts	Log2_Fold_Change	AdjustPvalue	Gene	DHS_Mean_UMI_Counts	Healthy_Mean_UMI_Counts	Log2_Fold_Change	AdjustPvalue	Gene	Tolerance_Mean_UMI_Counts	Healthy_Mean_UMI_Counts	Log2_Fold_Change	AdjustPvalue
HBB	9.75783	0.111127	3.27529	3.36E-19	HBB	9.75783380993688	0.0371635601224178	3.37467227763209	1.38174043634972e-15	JUND	8.46560975511581	1.70184209863866	1.80875208138972	1.65808655527358e-145
FCER1G	4.51838	1.09835	1.39499	2.07E-79	ABHD17A	7.06498318633377	2.52409812284777	1.19441743134906	4.0527872598002e-90	METRNL	3.50165675612252	0.659188568311416	1.43997819864231	7.16249282281184e-113
SPON2	9.11654	3.05021	1.32065	4.64E-122	HBA2	1.29440479250485	0.00738891596105598	1.18749918003016	0.00101942431149754	H1FX	5.02024965315663	1.22789221402439	1.43414387878417	4.09661329513773e-65
CX3CR1	3.15407	0.73896	1.2563	3.70E-98	IRF7	2.26398619062332	0.653934974617196	0.980732438264183	3.39786423423699e-32	AKNA	5.48672861454173	1.50271732112728	1.37399573242278	7.92348149223652e-121
HBA2	1.2944	0.0150976	1.1765	2.64E-07	PRF1	21.9362431535737	10.9264035782769	0.943470042044956	9.1235163530899e-97	GRK2	3.03629798405323	0.613792094802101	1.32257795903286	3.45522302167224e-108
GZMA	13.5296	5.68587	1.11981	3.19E-138	JUND	4.15738456318437	1.70184209863866	0.932696261907658	2.95615114562e-49	TGFB1	9.34288145084975	3.67224209441249	1.14645123071143	1.06775108488853e-95
IFITM3	6.37345	2.55499	1.05249	3.01E-90	CD81	4.38719364011428	1.84058983005016	0.923343395994735	6.65655723474672e-49	FLNA	9.94040523254774	4.07916941823753	1.10700167485135	9.06827849640704e-92
CCND3	4.35219	1.60093	1.0411	1.55E-94	PABPN1	2.24118009847184	0.729015471602239	0.906568408673182	1.33496677301759e-53	SH2D2A	4.29314459475087	1.51440250795375	1.07390944888989	1.46247064559679e-74
PRF1	21.9362	10.1577	1.03958	2.04E-157	SH2D2A	3.71318413550912	1.51440250795375	0.906486429673682	1.04769084632071e-44	MYH9	5.83214573650864	2.36409101669495	1.02212201066082	1.83171010234215e-75
PLEK	6.2112	2.66379	0.976903	4.10E-89	IRF1	6.43605052794318	3.01813002490245	0.888012323602451	7.60958458649849e-54	NEAT1	6.46319038949157	2.67893102207671	1.02050586359121	1.62021064388463e-71
S100A11	3.54263	1.32098	0.968793	3.83E-68	LAG3	1.84985159817056	0.543153398806989	0.885005313337409	4.67202932740192e-33	SLA2	2.78620850001668	0.893561017220739	0.999651949275228	1.67246766763692e-73
ACTG1	18.7612	9.44454	0.91992	7.99E-111	H1FX	3.08576157780855	1.22789221402439	0.874925582490836	2.1444667336061e-23	PABPN1	2.36498776859363	0.729015471602239	0.960650482204224	7.70776356355338e-66
UCP2	4.77739	2.07505	0.909809	2.78E-65	GRK2	1.95432994299005	0.613792094802101	0.872376229092752	6.69609233095115e-50	HIST1H1E	4.74839505363415	1.95439994516426	0.960294072331627	4.08784647456252e-47
CORO1A	11.4962	5.79928	0.878032	1.37E-106	TCIRG1	1.96330016247837	0.632853540444256	0.859809375553436	2.57044055890294e-48	FMNL1	3.73415559637254	1.45007324274241	0.950282245621569	1.10869826809708e-61
ACTB	81.2668	43.8879	0.873982	2.02E-118	TLN1	3.77785061948759	1.67123158565883	0.83885669074337	1.09523001589789e-43	PPP1R16B	1.64846783316295	0.374922185648984	0.945808015598455	1.97940312779799e-56
PSME2	5.14665	2.39435	0.856663	6.65E-67	HLA-F	6.28264865863907	3.08761624754015	0.833203486054925	1.5818527242038e-60	NFKB2	1.25299192070549	0.174039085765656	0.940361701007698	7.639828258922e-47
CLIC1	8.93696	4.48891	0.856286	3.90E-89	GIMAP7	5.05446432217625	2.39959206501685	0.832637680794372	2.62293563788842e-53	LIMD2	9.53132066249766	4.50166297512774	0.936746696634336	6.00647189818479e-97
HOPX	6.42466	3.12902	0.846526	1.84E-54	ABI3	2.40748302052543	0.917054383464135	0.829815203794914	2.27920243477942e-43	TRABD	2.64345118339395	0.906089390704118	0.934689881412136	5.16800990324901e-63
PTPN6	2.54066	0.985067	0.834833	1.92E-41	ARL4C	8.22210955270475	4.33593923399699	0.789354567020354	9.33079989276007e-51	TCIRG1	2.09187990497073	0.632853540444256	0.921088889581153	5.23486478389486e-57
RAC2	10.3731	5.39937	0.82962	1.61E-91	TXNIP	17.7871884222775	9.91535059972764	0.783390707580202	5.69820782382138e-50	TMEM259	2.22671802285642	0.719908494850797	0.907735698236453	2.09377801651109e-57
PSMB9	6.2176	3.06741	0.827407	3.56E-69	ZAP70	5.32854266157447	2.68956565823355	0.77842232387916	9.10788539244481e-49	RNF166	3.39247097558818	1.35534444027571	0.899094701531449	6.50273608973308e-62
CLIC3	7.70789	4.00721	0.798318	1.61E-42	S100A11	3.5426256106622	1.65784655010511	0.773268594276711	3.34570169568075e-40	ARID5A	2.29232269500424	0.76619908502304	0.898457775594581	4.41225488927463e-57
PYCARD	1.59204	0.512975	0.776702	1.83E-45	CLIC3	7.70789018307154	4.1133163140396	0.768063938416124	2.78044389547612e-34	CSNK1G2	1.57834389790654	0.389321739785274	0.892063964291002	1.08410836544062e-56
LTB	1.33109	0.3642	0.772947	1.64E-19	CORO1A	11.4961568336438	6.36000219747306	0.763706363182801	1.62378927318501e-62	RBM38	3.03971667694398	1.18291487508897	0.887998241877068	8.97578721851989e-54
MYL12A	13.6793	7.63419	0.765649	1.55E-85	FLNA	7.56696945659271	4.07916941823753	0.754192348352162	2.56504157021068e-40	AUTS2	1.78457739316334	0.510711884137652	0.882229848016314	1.59049753445497e-46
DENND2D	1.79054	0.644959	0.762491	5.75E-37	RASAL3	2.25212821918556	0.94145161329411	0.744248387099434	4.60226696145587e-32	ZBP1	2.30211	0.803217881733912	0.872812888220998	5.12224801928848e-52
TRDC	3.47734	1.64771	0.757894	3.53E-39	ARHGEF1	4.39650480671169	2.22422383358659	0.743073406214172	9.52039755962932e-41	MXD4	1.57917793201217	0.415548283879235	0.865550345100699	1.11228553433801e-50
LINC00861	1.72336	0.628626	0.741731	8.36E-36	MX1	1.19071955158426	0.318877712945171	0.732094003943423	2.93524611242492e-16	SRRM2	5.98814186874784	2.84118647109289	0.863356895754925	4.10532504364454e-63
BST2	3.18277	1.50531	0.739466	3.82E-38	GIMAP4	3.28289957195725	1.58710036270238	0.727251826119892	1.52540745863187e-39	RAPGEF1	1.62951102642674	0.46550786658423	0.843393834360961	3.52641303033187e-52
AGTRAP	1.43432	0.459746	0.737802	8.01E-40	MYH9	4.5636917336874	2.36409101669495	0.725825748234586	4.59278714947056e-33	ABHD17A	5.30472799730468	2.52409812284777	0.839180035861795	1.20921633452062e-49
IGFBP7	1.79568	0.680573	0.734245	2.91E-27	TYMP	1.22333986906917	0.345498944963985	0.724587241916035	4.83909157920838e-21	ZBTB7A	2.19503792073351	0.787090475960679	0.838220377790383	7.43168708683376e-54
GIMAP4	3.2829	1.57771	0.732497	5.42E-41	ISG20	3.58005540759753	1.79602321688567	0.711988711313364	2.15027068816362e-38	YPEL3	4.31678996293932	1.98537141696733	0.832645042933445	7.99630342291182e-58
CTSC	4.47278	2.31049	0.725232	1.03E-46	KIR3DL1	1.16268069585427	0.320907737053965	0.711290977004278	2.61591769442486e-28	SYTL3	3.61569696964925	1.60253691529676	0.826629883723412	5.83074478533427e-49
DYNLL1	2.08823	0.870384	0.723446	8.95E-39	GNAI2	3.77542558196812	1.92328295418973	0.708039831554066	8.07744681187174e-34	FYN	5.28223373873493	2.55283172752989	0.822308261303717	9.62676380047906e-63
LAG3	1.84985	0.744448	0.708116	4.52E-28	MT-CO3	49.7157757647609	30.1627879417436	0.702610276878323	2.52742250173865e-82	MYO1F	3.5801932870736	1.59280253845506	0.820896144032465	5.39766642867553e-52
FGR	2.23457	0.981109	0.707266	3.70E-34	RNF213	5.99301072353788	3.29841140717965	0.702110145706664	7.037261547861e-40	SLC7A5	1.32475877843888	0.317180250577709	0.819628241247429	8.80150872040783e-38
PSMB10	4.27726	2.23465	0.706182	3.65E-45	PPP1R35	1.03215097538562	0.249301240092463	0.701886197370724	1.8664372445127e-36	ZAP70	5.48222194850718	2.68956565823355	0.813037428925352	1.17948279517276e-59
GIMAP7	5.05446	2.71655	0.704036	3.47E-46	KLF13	1.76516692801237	0.702635080658736	0.699597315147499	1.23293252878543e-29	SPSB3	3.27630533124735	1.45933639808319	0.798095780034672	1.91271390533472e-55
XBP1	2.41316	1.10282	0.69878	1.18E-30	METRNL	1.68717273475016	0.659188568311416	0.695611203299611	3.66795478308117e-33	SPOCK2	3.54500620964067	1.62692353257535	0.790908060007146	2.37949269485608e-33
ISG15	2.4496	1.13067	0.695127	2.09E-21	OASL	1.22747069368483	0.390761695835518	0.679531212448169	1.8366070374503e-18	PDE3B	1.18596733633751	0.268264125732352	0.785416614726341	7.8659033576742e-40
IFITM2	17.6687	10.5331	0.694839	8.15E-67	TGFB1	6.46895867252365	3.67224209441249	0.676792085402616	9.36401397243074e-34	MAPKAPK2	1.21165689485674	0.287138192021894	0.780960635531322	6.51157842064882e-47
LY6E	6.70128	3.77057	0.690936	1.30E-36	MYO1F	3.14219630545261	1.59280253845506	0.675883588630483	1.08536055222088e-31	MT-CO3	52.4505624017569	30.1627879417436	0.778380819757607	1.47507535012455e-74
TYMP	1.22334	0.378035	0.690116	1.18E-23	CAPNS1	2.23521907166956	1.02510129032247	0.67586933741761	1.09007899922408e-31	GTF3C1	1.93441784211318	0.715200730471591	0.77469689075233	4.24873136434129e-39
PPBP	0.651927	0.0272397	0.685377	5.86E-14	SELPLG	3.39183286252081	1.75429047948443	0.673142431158326	3.74793283185794e-30	OGA	2.37899929551228	0.985846142423006	0.766842198329215	1.25521339287573e-40
NKG7	80.3852	50.1463	0.670136	2.03E-106	PLEK	6.21119686244131	3.52362770174635	0.672758528222496	5.38900255613303e-35	BRD4	1.89327292693171	0.703821872250477	0.763927905890331	4.15983087591317e-40
HSPA8	7.17914	4.15056	0.667222	7.82E-40	YPEL3	3.75219262035249	1.98537141696733	0.670682882314311	2.06205108680777e-32	ZFPM1	0.879872260880793	0.115520868368686	0.752917129980515	1.28290114390304e-46
CISD3	1.3991	0.513397	0.664701	1.23E-33	PKN1	1.91506261190952	0.833671952634212	0.668791309891196	5.41856591893831e-28	ETS1	5.17571956023182	2.67311497014731	0.749603187452833	2.00440215052087e-44
PFN1	37.1607	23.1284	0.661353	7.76E-84	ADAR	1.82292155953341	0.776017740589827	0.668543048406436	3.24863822148e-23	PKN1	2.07214769254607	0.833671952634212	0.744512013684603	1.73858174554698e-42
CD53	3.74653	2.00324	0.660351	5.74E-36	UBE2M	0.906031029757517	0.201749341742475	0.665435592949983	6.63151992726882e-40	ADAR	1.97362347695083	0.776017740589827	0.743575990729471	2.86120099779581e-40
IFITM1	33.9378	21.1135	0.659861	5.83E-64	ARHGAP30	2.2920466702188	1.07785763497034	0.663887977546955	7.14924216633622e-27	ARHGAP4	2.0842730999779	0.848117475162448	0.738874051504904	3.33149888530232e-37
FCGR3A	7.59682	4.46013	0.654869	5.55E-44	LTB	1.33108561782769	0.473555536600382	0.661700558814198	8.01453086709974e-11	EFHD2	10.3827712998493	5.82082129100195	0.738834476459114	3.11464623532584e-54
RIPOR2	2.51754	1.23619	0.653525	4.01E-26	PSMB9	6.21759796227725	3.58471279926194	0.654687422133435	6.80343213548454e-37	SMAP2	1.77421334192441	0.665190751646426	0.736391286748962	1.24559295974741e-33
RARRES3	8.71692	5.17746	0.653485	5.17E-46	EFHD2	9.70676963286734	5.82082129100195	0.650505897624634	2.2174243656665e-36	ARHGAP9	3.02073324181669	1.42134161296118	0.731651987642317	5.1779541868643e-40
ASCL2	1.19656	0.405194	0.644478	1.83E-30	HLA-DRB1	3.27272118650823	1.72629534438522	0.648213317705928	1.96200776726859e-22	MYO9B	1.6630851606793	0.606391803824307	0.729274750619399	2.79873646416064e-39
SPN	3.52313	1.92519	0.62879	4.09E-30	GNAS	4.11924981801892	2.26649577777134	0.648188636246473	2.53027980068827e-34	FAM53B	1.40286528777085	0.451102209520583	0.727606628348545	7.64086614875953e-31
CD81	4.38719	2.50001	0.622174	4.94E-28	DDX17	2.92215353859289	1.50342983684114	0.647739991255644	3.53387911820397e-29	MXRA7	1.10791870871882	0.273394871818202	0.727139371563758	1.35523403692713e-40
IRF7	2.26399	1.12229	0.621014	5.72E-13	ACAP1	2.51596548370694	1.24693265774074	0.645964021077165	7.06508923663544e-23	ARHGEF1	4.33389757610346	2.22422383358659	0.726238219079127	2.45053286030155e-47
ABRACL	1.38649	0.552584	0.620216	2.83E-30	CD74	17.0481009796761	10.5545473878096	0.643386296815379	4.38037733272946e-31	SYNE1	5.33204826215265	2.83305371965707	0.724178034145992	1.40070731094898e-38
MT2A	3.97575	2.23784	0.619883	4.51E-23	CX3CR1	3.15406630917776	1.66167215628223	0.642191362917432	1.40949752019714e-22	HLA-DRB1	3.49830927045186	1.72629534438522	0.722440993250028	3.57654245411359e-30
RGS19	1.23808	0.458524	0.617749	8.24E-31	TBC1D10C	3.7273469562411	2.03287610986606	0.640344186498527	5.64283608248929e-33	BCL3	1.04167307613098	0.238432116518975	0.721237081689793	4.97419951930947e-30
ACTR3	2.87748	1.54034	0.610099	4.61E-26	TAP1	2.35590653516314	1.1535383392142	0.639993528104617	3.58862060231374e-25	TNFRSF1B	2.26087532835255	0.980704289458988	0.71924577599489	1.52182139436909e-35
ICAM2	1.30932	0.513837	0.609257	3.79E-26	FBXW5	1.83052512437429	0.81978562261239	0.637301223707383	2.49253874168233e-27	CBX4	1.39836301731556	0.460867535371726	0.715224675016059	5.03210908331624e-38
HLA-DRB5	2.18716	1.10459	0.598731	1.05E-16	SPN	3.52312698453129	1.9127469023474	0.634940152822892	6.1312484608002e-29	PCSK7	1.88812696386156	0.759512511322727	0.714958392731899	3.46174691175811e-31
FCRL6	2.44953	1.27936	0.597769	8.93E-23	STK10	2.60704791109013	1.32428956943672	0.6340287692916	1.06671738929662e-25	RELB	1.23118395948148	0.360889100438782	0.713259961972231	3.19364721383134e-32
PPP1CA	4.72256	2.80223	0.589817	8.24E-34	SSBP4	2.12542513765348	1.02705941546179	0.624664070011268	1.84932357696483e-24	HIST1H1D	1.49385424363669	0.52283743702663	0.711615205278057	7.22146859211539e-27
CD2	3.09743	1.72306	0.589493	7.55E-19	APOBEC3G	2.59080442058122	1.33499273319952	0.620889016155862	2.2964425921087e-23	CMIP	1.25467383042772	0.381661817793814	0.706514204957083	3.35156466248836e-33
TPST2	2.22364	1.14451	0.588043	1.96E-27	LY6E	6.70127625069729	4.01676083839522	0.618341385301448	2.33503132082676e-27	BOD1L1	1.80442018366376	0.722137555691259	0.703502140632527	2.46772155213623e-39
NDUFB2	3.7365	2.15605	0.585699	3.57E-31	CTBP1	1.71746986983041	0.777951211709645	0.612048303245254	4.96066652371403e-27	KIR3DL1	1.14946012512452	0.320907737053965	0.702444646430794	2.5570319323234e-27
CDK2AP2	2.37998	1.25287	0.58525	3.44E-23	AKNA	2.81464339138661	1.50271732112728	0.608052844694081	2.92658841968922e-23	ACADVL	1.94370698615229	0.81512203795132	0.697567524353732	2.29723836416069e-35
PPP2R5C	2.84012	4.76039	-0.585014	2.99E-28	MXD4	1.15421551898561	0.415548283879235	0.605801631929822	8.01755404199161e-28	DDX39A	2.70410109044792	1.28995510917854	0.69380415551192	4.34433475375795e-39
HMGB2	1.57365	2.86666	-0.58727	2.59E-27	AES	8.88368883214986	5.5126698502032	0.601800497742904	1.02930818357255e-34	AHNAK	7.17682758547921	4.07397995027577	0.688423401741596	1.3447419036837e-33
NEAT1	3.95124	6.46319	-0.592001	2.53E-17	S1PR4	1.12260037330944	0.399804494520375	0.600607432009454	5.14627621686368e-22	ILF3	1.80263120834398	0.741691916933632	0.686292463840241	3.65262833230119e-32
CSNK1D	1.01478	2.05233	-0.599292	1.68E-22	PSMB10	4.27726467659475	2.48247	0.599677602141696	3.93491299966582e-30	RHOT2	1.29524985613062	0.431144080194793	0.681482288510353	2.93976492898446e-34
OGA	1.22097	2.379	-0.605405	1.21E-19	ISG15	2.44960455289792	1.2774594713916	0.599005606592653	6.30012121010934e-18	IRF1	5.44285508137246	3.01813002490245	0.681175894902199	3.18351655292468e-37
RBM39	3.59871	6.00127	-0.606389	4.25E-34	ARHGAP45	1.98647641912869	0.97219125143923	0.598644867942631	3.24905825196812e-23	BCL9L	1.53572206851347	0.583106141862642	0.67963863896959	4.80369751783004e-31
KLF3	1.49198	2.8023	-0.60958	4.85E-20	PLEKHF1	1.55067975728323	0.68635990131366	0.596969309458395	1.35120521159793e-24	OASL	1.22640312706128	0.390761695835518	0.67883960187944	4.71331941614594e-27
VAMP2	1.78344	3.27582	-0.619331	9.82E-30	ZFPM1	0.683021287166698	0.115520868368686	0.593335921514608	1.19352947578832e-27	PIK3IP1	1.77094970025031	0.731849205547078	0.678067204366424	7.66065136332587e-33
PTPRE	1.15289	2.31706	-0.62363	2.65E-22	GZMB	21.3414580074576	13.8124849389691	0.592909652315318	1.50650831784505e-42	TSEN54	2.7881353196966	1.37119936078278	0.675870903809921	2.06696808049105e-38
CASP8	1.29226	2.53807	-0.62619	3.56E-22	BPTF	2.30943719647594	1.20177814343344	0.587916786162094	3.46579126429437e-22	LLGL2	1.14644649733043	0.348011527913986	0.671117378185784	3.34427689912644e-33
KDM2A	0.7237	1.67958	-0.636498	3.41E-22	LIMD2	7.25599526703661	4.50166297512774	0.585574379000277	1.46863147128078e-30	ANKRD13D	1.35018591207535	0.48340032737715	0.663866893554319	5.16266700624465e-28
PIK3IP1	0.768156	1.77095	-0.648135	2.25E-29	RGS1	0.144027117923358	0.732491167952506	-0.598727	2.20597169799933e-14	PPP1R35	0.978438065080202	0.249301240092463	0.66324051108356	1.73817265522134e-35
ZBP1	1.10387	2.30211	-0.650343	4.56E-25	MT-ND3	18.4414998012456	28.5021529417232	-0.601681	4.17455173562167e-34	SIPA1	1.77025976547044	0.750176732156076	0.66252065101063	3.33865341548184e-29
PDE4D	0.808987	1.84059	-0.65101	1.28E-26	RPL7	5.91188652949253	9.51605257461694	-0.605442	2.64548894466312e-41	DENND3	0.903335513155308	0.203477106148191	0.66132119957722	4.56446768961571e-28
PPP1R16B	0.673199	1.64847	-0.662549	7.91E-28	EIF4A2	1.95499793954875	3.50151617285503	-0.607254	2.34455615011989e-23	SKI	0.753716728335473	0.108919399960285	0.661261223850609	9.87984589331418e-33
SPOCK2	1.84031	3.54501	-0.678234	1.12E-22	SLC38A2	0.950946970170651	1.97438490003169	-0.608417	1.89607073122198e-16	SNRNP200	1.59833119287514	0.643765636243862	0.660580715696916	1.64952038455053e-29
NFKB2	0.370665	1.25299	-0.716966	2.28E-23	RPL9	14.3666236373582	22.5726189946394	-0.617312	4.71352960053275e-67	CSNK1D	2.05233135476404	0.932527500328485	0.659422642465137	1.24329440400292e-37
NR4A2	0.536522	1.52804	-0.718349	4.39E-24	RPL23	3.65525152175865	6.14973225602243	-0.61903	1.06942253346629e-32	HSH2D	2.52263350313063	1.23168358271034	0.658521893374647	9.99182797967803e-31
CCL4L2	1.72826	3.54661	-0.73681	1.25E-07	SLC2A3	1.06040507408837	2.17148881374246	-0.622232	1.29430658367518e-12	PLEC	0.972356494473233	0.252282063706568	0.655360784705575	2.70797612312221e-21
METRNL	1.68717	3.50166	-0.744367	1.65E-32	ZFAS1	1.69461506237574	3.15168924751269	-0.623619	5.68074894503376e-24	THEMIS2	1.34738647652844	0.490841945047599	0.654928073282539	2.01206637203598e-30
EML4	1.25527	2.78704	-0.747771	1.64E-29	CSKMT	0.227704059393845	0.909501272326685	-0.637233	2.44376710235442e-18	ADGRE5	3.69371831097109	2.00018711169085	0.645678782873799	1.87506787878165e-30
DDX39A	1.20305	2.7041	-0.749623	2.66E-37	IER5	0.496528295995691	1.32985232721806	-0.638619	1.34356191283139e-14	KMT2A	1.73744312561454	0.764799736082138	0.63332451063184	3.09677843813686e-34
DDX6	1.83455	3.79136	-0.757313	3.00E-41	RPL27	10.4067250558527	16.8080413738387	-0.642644	3.09593068305882e-56	STK10	2.60504935822169	1.32428956943672	0.633229195387257	9.90554457891336e-32
RNF166	1.59535	3.39247	-0.759102	1.43E-43	SBDS	0.724990779750161	1.7390490525102	-0.667086	4.48485957807032e-22	PPP1R14B	0.822774973173052	0.175261929579713	0.633154142722204	1.61825318760749e-24
AKNA	2.81464	5.48673	-0.765943	3.88E-40	ID1	0.00632413644384231	0.599043093533535	-0.668114	1.63147819282188e-28	SQSTM1	3.85380275918597	2.13118571616782	0.632406404012529	4.63706553000385e-34
SYTL3	1.69387	3.6157	-0.776871	1.17E-38	TUBA1B	2.17687977507085	4.06338386651706	-0.672491	4.59806843653913e-27	STAT3	1.91383634891323	0.883083670058638	0.629822749074106	9.48843146870231e-31
SLC7A5	0.310428	1.32476	-0.827043	2.21E-36	UBE2S	0.50802206943198	1.40865492354547	-0.67557	3.42240571240363e-20	RUNX3	4.19488232311862	2.35844909862176	0.629295905622659	6.94627695798961e-33
CXCR4	3.29537	6.66669	-0.835821	1.46E-73	H3F3B	16.4665003013725	27.0614217456807	-0.683998	4.19900563820715e-72	EML4	2.78704	1.4487084560689	0.629048785280027	4.12261662022622e-32
PER1	0.20433	1.1562	-0.840263	2.60E-49	YPEL5	0.926400152647212	2.1006486487236	-0.686663	3.18162691861043e-21	ITGAL	3.29284678734289	1.77603872503966	0.628906990309221	1.65634139433442e-28
SLA2	1.09658	2.78621	-0.852714	2.65E-47	SRSF2	1.95138382682087	3.77837527843611	-0.695129	7.7053763821763e-28	GNAS	4.03561252937122	2.26649577777134	0.624423502672085	3.90680193110113e-32
JUND	4.15738	8.46561	-0.876056	3.96E-57	RPL38	8.64688773528487	14.7703621904198	-0.70908	1.87048561615623e-62	HECA	1.06649924696704	0.340644979182069	0.624261595221764	2.09952548808003e-34
KLF6	2.73579	5.88954	-0.882997	7.49E-54	BRD2	1.92097089271227	3.7817013064896	-0.711076	6.50228514847532e-29	PER1	1.15620412015491	0.404699652746387	0.618232067205921	6.02439323408592e-26
RBM38	1.18912	3.03972	-0.883904	2.18E-48	CCNH	0.833543280496936	2.0034772266694	-0.711999	2.80646418691872e-20	SORL1	2.73463	1.4333002253837	0.618049333266374	4.21312403552065e-34
CEMIP2	0.7815	2.39062	-0.928455	8.19E-46	MYOM2	1.41020115774306	2.97375403392939	-0.721349	1.18166339063695e-16	COL6A2	1.10102749526066	0.368951748386698	0.618023445436382	5.29546347590044e-15
PIK3R1	2.12185	5.05683	-0.956162	7.21E-63	DDX3X	0.922922537552625	2.1830333221689	-0.727102	3.98810304929424e-20	MAP2K3	1.46086412873886	0.603613674857045	0.617838379452772	1.07737564695909e-26
TNFAIP3	2.69333	6.59726	-1.04056	9.15E-66	TSC22D3	3.87025821638989	7.07590334085807	-0.729625	7.16589726915573e-32	PRPF8	1.52528616801752	0.649048627731326	0.614812942703378	3.37688801620231e-35
TSC22D3	3.87026	9.48069	-1.10566	1.74E-81	HNRNPA1	6.87932450567284	12.1026868532337	-0.733719	4.39900912561386e-71	ARL4C	7.16500650987859	4.33593923399699	0.61371179891735	7.9257304020248e-33
					CSRNP1	0.247507163657245	1.08109534964932	-0.738295	1.33013904524535e-26	KLF13	1.60123065125282	0.702635080658736	0.611425068022371	1.44686035341096e-26
					RPS10	1.21969257858252	2.70679240851102	-0.739811	1.72251693934252e-28	AKT1	0.902633560019323	0.245643941989911	0.611105987097615	1.14374626051641e-32
					CLK1	0.799725665794341	2.00967984518307	-0.741833	6.79461978135117e-24	HLA-A	54.3960621105738	35.3301921314608	0.608614428934604	1.29570765269158e-132
					RPS3A	26.8177905461873	45.7592759655439	-0.749245	1.56833298265421e-127	CDV3	1.71695668398292	0.782239940863529	0.608299986811938	1.27557543077022e-29
					HSP90AB1	3.35031260199017	6.32982519515504	-0.75266	1.38585432989149e-39	PSME4	1.1795024332443	0.435100016437108	0.602847528187177	6.83534091962975e-26
					H2AFX	0.375864661551286	1.32888447995068	-0.759301	2.27557431114165e-23	ZNF276	1.40348187401604	0.585981094455661	0.5997503497284	2.93256515528673e-29
					BTG2	1.09090870129533	2.54859536961993	-0.763118	6.96893342118975e-21	BPTF	2.3329974710583	1.20177814343344	0.598151116056266	1.79527688509764e-24
					TLE4	0.600028346329635	1.72065480333103	-0.765856	3.56182985846541e-26	AES	8.83863863133153	5.5126698502032	0.595209610894376	3.35032124553663e-38
					RPS27	61.3423333510445	105.669588027472	-0.774865	5.49016886267874e-133	ATG2A	1.00642089852844	0.329413615016999	0.593834245931633	7.12221953758812e-23
					PMAIP1	0.226452367575792	1.13967054774406	-0.802897	2.52951995952658e-23	BAZ2A	1.50409538111861	0.659827586351344	0.593256125417348	5.50970997063772e-28
					SRSF3	1.51834208602459	3.39453639054078	-0.803237	7.6173269407627e-44	OSBPL7	0.675844301824206	0.112367981570584	0.591253994534177	5.60486607791345e-27
					XCL2	1.18721981561004	2.8200156514339	-0.80448	1.82689212592861e-12	CD53	2.0032441940771	3.50519600162866	-0.585068	7.4252760141135e-28
					RHOB	0.110109998545418	0.941008550133968	-0.806104	9.83021813379067e-33	AGTRAP	0.459746365408954	1.18999486471062	-0.58521	5.70996499389211e-21
					CITED2	0.65925217973855	1.92168960573737	-0.81627	1.99662174865121e-26	HSPA5	2.74615681645972	4.63128971257336	-0.588054	4.95256904806079e-27
					RPS29	13.4173957546473	24.4663245526544	-0.82078	4.12096706902673e-97	TUBA1A	1.14111450125773	2.22424839192484	-0.590601	7.24601808478984e-19
					RPL17	2.64333842479018	5.47138939214858	-0.828814	2.57522014041373e-51	TLE4	0.802361467570756	1.72065480333103	-0.594066	1.63169214743288e-17
					RPL27A	7.69857406247184	14.4940741267032	-0.832866	1.10929572296808e-66	BTG2	1.34815916526281	2.54859536961993	-0.595718	1.1523250328592e-19
					AMD1	0.339879456916645	1.38887627658082	-0.834229	2.83890791572505e-29	RAC2	5.39936840748971	8.67601007324897	-0.596483	1.02623469049451e-42
					CCL4L2	1.72825863271203	3.98549716303758	-0.869757	4.03669986547169e-15	SRSF3	1.90210783529826	3.39453639054078	-0.59861	7.16915570633661e-38
					IFRD1	0.352006688422153	1.47967958025904	-0.875051	3.40544103740423e-30	HSPA1A	0.282748270958741	0.943571117857239	-0.599472	5.47633746667364e-24
					RGS2	0.289414872202002	1.3821653400376	-0.885557	1.79088702188802e-32	CX3CR1	0.738959875751608	1.66167215628223	-0.614108	5.19768889396911e-18
					RPL26	15.6184301977069	29.7452400039249	-0.887579	1.78053994803999e-116	PPP1R15A	1.26248751836538	2.46922651457258	-0.616704	1.67890640865428e-16
					KLRB1	5.02330936223868	10.367965297866	-0.916346	4.86390378521661e-52	RPS27	68.2934487356651	105.669588027472	-0.622358	1.30158544521128e-120
					HSPA1B	0.0657331079017098	1.01473065788426	-0.918741	1.0422922559107e-24	RGS2	0.544901194633532	1.3821653400376	-0.624759	4.73557115472447e-17
					IER2	4.47528721905927	9.44867331662654	-0.932313	7.36317079088503e-62	CSKMT	0.23320849608383	0.909501272326685	-0.630779	1.16265547985442e-21
					KLF6	2.73578594651547	6.14228093155042	-0.934973	2.04385971331182e-57	S100B	0.564363914946513	1.4381550767849	-0.640214	0.00106417143363741
					DDIT3	0.315178924677964	1.51781811878173	-0.936915	8.52209731388413e-38	ATP5F1E	8.56373905857498	13.9618656954101	-0.645643	3.95494705973617e-75
					DNAJA1	0.998587569748177	2.85083904607631	-0.946192	3.98464560897007e-43	XCL1	0.380511616434012	1.17056858485052	-0.65287	1.20194127794166e-14
					NFKBIA	5.61360940662223	11.8586382264107	-0.959228	1.31340591616903e-49	AMD1	0.512691350314413	1.38887627658082	-0.659214	6.01438266581773e-26
					EIF1	14.8744122146092	30.8404236385225	-1.00416	6.8232318365846e-176	ID1	0.00376203185974945	0.599043093533535	-0.671792	1.5582287227125e-36
					SRSF7	2.29632758200775	5.76669584171481	-1.03759	4.18526177770011e-69	UBE2S	0.501443855303284	1.40865492354547	-0.681877	1.11448996686695e-26
					PPP1R15A	0.650549224556537	2.46922651457258	-1.07167	3.07279501286255e-45	MARCKSL1	0.254013269970978	1.01294610265952	-0.682756	2.64448916204673e-24
					CXCR4	3.29537017372577	8.17493016430023	-1.09491	8.16953497725054e-53	POLR2L	1.67153734301152	3.29238354454428	-0.684109	1.1369278464054e-39
					ZFP36	6.58688366174004	15.2782117883737	-1.10136	5.69095850054899e-76	CD160	0.38859817755063	1.23158320991268	-0.684438	1.05020336499286e-25
					DNAJB1	1.15641511020205	3.66070467565639	-1.11191	5.01062267703058e-47	RPS29	14.7890941402432	24.4663245526544	-0.689662	3.82968997478105e-83
					TNF	0.222547817706771	1.74499335588268	-1.16691	6.53555206567608e-27	LINC00861	0.628625526262376	1.63769985656572	-0.695625	1.42262948765694e-25
					JUNB	6.8214932202531	16.6822503165655	-1.17679	5.82084479565337e-84	IFITM1	21.1135204555391	35.0038149026179	-0.703221	5.783864543155e-93
					CCL4	11.4670788198453	27.8386850173195	-1.20988	3.87686944514589e-50	HOPX	3.12902005227977	5.73966609282465	-0.706878	1.31926371898033e-39
					CD69	2.11163364377438	6.20462037425133	-1.21125	1.34617562578221e-64	EIF1	18.3116230212971	30.8404236385225	-0.72139	9.68023281738572e-116
					CKS2	0.124981323568029	1.66794382010075	-1.24583	7.28986630409924e-70	PLAC8	1.52363282805499	3.17956262232398	-0.72785	5.05185319265795e-40
					FOSB	0.267220304936415	2.1764050655534	-1.32573	1.27300859928473e-56	NKG7	50.1463141705824	83.8243095873754	-0.729848	3.09948750694862e-168
					IFNG	0.220045286448005	2.20477	-1.39329	2.33715153027008e-50	AL138963.3	1.84826980734472	3.73699461985847	-0.733886	2.36215700147024e-17
					TUBB4B	0.797294088585272	3.91418940831593	-1.45113	3.03471399071003e-92	PMAIP1	0.281025305582013	1.13967054774406	-0.74009	7.33299871177972e-23
					SERTAD1	0.285905648005662	2.59156508893135	-1.48183	6.62756318412826e-96	HIST1H4C	2.66926921515849	5.16137244255863	-0.747759	2.97398235374147e-41
					MTRNR2L12	31.9915489714692	97.5211196947072	-1.57834	5.04800902220649e-124	NFKBIA	6.50919718553824	11.8586382264107	-0.776007	1.55131387724462e-45
					NR4A2	0.536521851002415	3.71559678414349	-1.61777	2.66375589976144e-108	PTPRCAP	1.05059974695332	2.53403722815666	-0.785271	3.52920955502438e-45
					GADD45B	1.96049530136406	8.58725915459643	-1.69528	1.32062291711943e-123	IFITM3	2.55499105614777	5.13806023112471	-0.787937	2.05348722430602e-47
					JUN	2.4021818412029	11.7559111773507	-1.90663	3.81183537794612e-102	IFRD1	0.430890407527687	1.47967958025904	-0.793241	4.91042536053972e-30
					DUSP1	1.7655710436071	9.97621940168426	-1.98873	1.71025312347535e-152	SPON2	3.05020976316899	6.02242404629766	-0.793972	1.35905419186343e-43
					FOS	1.53285753096594	21.799593332929	-3.17017	1.40892988339002e-276	MYL12A	7.63418560646672	14.045791707833	-0.801228	6.27327878079608e-91
										DNAJB1	1.67040888498637	3.66070467565639	-0.803487	1.40264227470115e-39
										ACTG1	9.44453535407568	17.2543787444013	-0.805494	3.73738120587195e-72
										MYOM2	1.27285385475153	2.97375403392939	-0.805998	1.38878886753216e-24
										H2AFX	0.323857310075329	1.32888447995068	-0.814891	6.55101163836619e-35
										CCND3	1.60092809062098	3.68560141558225	-0.849208	3.01539784076543e-60
										MT-ND3	15.237228108795	28.5021529417232	-0.861515	7.14816783694119e-83
										CITED2	0.582925629218406	1.92168960573737	-0.884209	1.00385569871628e-37
										NR4A2	1.52803660805058	3.71559678414349	-0.899423	2.54582921694008e-41
										IFITM2	10.5330960000466	20.6183782675776	-0.906478	6.28982031426298e-116
										HSPA8	4.15055531869077	8.7769932075955	-0.924663	1.76127507516214e-84
										HSPA1B	0.0594502089300645	1.01473065788426	-0.927271	4.49755437564555e-32
										GZMA	5.68587336507265	11.8084896465772	-0.937912	7.34518108672351e-92
										DYNLL1	0.870384307433509	2.60518848399531	-0.94674	1.39214498973957e-50
										HSP90AB1	2.78780961733085	6.32982519515504	-0.952415	4.90835146866574e-79
										ACTB	43.8879407422273	86.4101445014482	-0.961473	3.83971708172048e-85
										KLRB1	4.81634862101686	10.367965297866	-0.966788	1.43417408207098e-73
										DNAJA1	0.946302971671783	2.85083904607631	-0.984437	9.73832261925692e-58
										ZFP36	7.21877898844501	15.2782117883737	-0.985946	3.61255870204626e-86
										XCL2	0.896755650401525	2.8200156514339	-1.01004	2.3281023473173e-26
										TUBA1B	1.4370125849589	4.06338386651706	-1.05499	1.73546058741305e-84
										FOSB	0.515350282151754	2.1764050655534	-1.06774	1.50348595939285e-39
										CD69	2.32762986959907	6.20462037425133	-1.11443	7.71191845397099e-71
										IER2	3.76133409350762	9.44867331662654	-1.13388	9.01241177856916e-118
										CCL4	11.6296855564509	27.8386850173195	-1.19119	2.31992195841879e-58
										TNF	0.17831410549286	1.74499335588268	-1.22008	9.16325345911181e-39
										CKS2	0.117331147503496	1.66794382010075	-1.25567	2.96475253503415e-87
										IFNG	0.276497847871147	2.20477	-1.32803	1.20752466090642e-53
										SERTAD1	0.413420699785078	2.59156508893135	-1.34542	4.61697986815e-99
										MTRNR2L12	36.8391289605551	97.5211196947072	-1.38055	2.91675421406779e-125
										FCER1G	1.09834982249684	4.78325130384922	-1.46263	1.10908649982602e-83
										TUBB4B	0.758060963415049	3.91418940831593	-1.48297	1.96860952065597e-127
										JUNB	5.11097432084961	16.6822503165655	-1.53283	1.65794914816733e-171
										JUN	3.36647007958504	11.7559111773507	-1.54663	3.01040877788581e-88
										GADD45B	2.0626828639012	8.58725915459643	-1.64632	4.06809983677293e-164
										DUSP1	2.03730729897017	9.97621940168426	-1.85352	1.47351444361475e-167
										FOS	1.77216039390531	21.799593332929	-3.03993	1.51259150922615e-309

## Sheet: XCL1-2-high
DHS vs Tolerance					DHS vs healty					Tolerance vs Healthy
Gene	DHS_Mean_UMI_Counts	Tolerance_Mean_UMI_Counts	Log2_Fold_Change	AdjustPvalue	Gene	DHS_Mean_UMI_Counts	Healthy_Mean_UMI_Counts	Log2_Fold_Change	AdjustPvalue	Gene	Tolerance_Mean_UMI_Counts	Healthy_Mean_UMI_Counts	Log2_Fold_Change	AdjustPvalue
IFNG	3.07215	0.10276	1.88467	0.000341033	IFNG	3.07215418908007	0.275143124931307	1.67513300151149	1.07615696179398e-07	PPP1R14B	2.42213854776964	0.23524974800217	1.47009540810077	1.73950670283683e-61
FCER1G	9.07461	3.34241	1.21416	1.48E-111	CD81	3.97897703200864	0.85575029534101	1.42384676183019	4.43732398552217e-106	TGFB1	8.99324112977826	2.95113261267323	1.33868639775801	3.05270387629414e-78
SELL	8.99766	3.63898	1.10778	1.85E-53	ABHD17A	4.21941044429062	1.08487686498794	1.32392467804744	1.67267352889339e-93	JUND	6.11260353098562	2.1968750456149	1.1537153919834	1.71145789081776e-41
IFITM3	12.844	5.65722	1.05627	2.42E-87	GZMB	12.4525280332467	5.02837853526142	1.1580353982622	3.6531548377926e-28	GRK2	2.46128496276513	0.576148250057536	1.13490448263188	1.40460084833939e-52
MT-ATP8	5.79	2.2775	1.05082	2.09E-56	H1FX	2.76787127850301	0.803234887581178	1.06316234608232	7.1251072159046e-30	CCL5	36.6846883538695	16.8874619272483	1.07502976563899	6.15911131647666e-42
PTPN6	2.16921	0.572006	1.01152	6.46E-57	GNAS	4.55132591846193	1.78786383860111	0.993672295642853	1.82585444152885e-64	H1FX	2.76590421876905	0.803234887581178	1.06240897418032	1.08131335630938e-25
PRF1	13.0939	6.04003	1.00142	4.94E-75	GNAI2	3.26563328031793	1.19838028912994	0.956318967441771	1.42746054920834e-65	CD81	2.83523709221321	0.85575029534101	1.04731316864054	5.44639915342059e-37
PLAC8	4.37164	1.69284	0.996235	6.55E-58	GIMAP7	4.10931485856039	1.65444428902206	0.944719980954024	1.12538623130236e-68	METRNL	2.47591303431555	0.69927297375103	1.03247435923549	7.18039966925216e-35
GZMB	12.4525	5.86788	0.969941	1.70E-18	TLN1	3.51235483096619	1.34635796107029	0.943457391000584	4.18894611616804e-64	YPEL3	3.5578929190635	1.23366279041594	1.02895562824067	3.12396314152813e-59
FGR	2.38135	0.727994	0.968502	6.63E-51	YPEL3	3.26040354995354	1.23366279041594	0.931578687751868	4.43913221599947e-62	SH2D2A	3.35517069413629	1.14380860667268	1.02255315241333	8.03067981232432e-47
FES	1.64837	0.374545	0.94615	1.53E-38	IRF7	1.91701367919123	0.545946563106266	0.916001699495649	3.3663627968363e-46	AKNA	3.27956581292643	1.11212530525598	1.01876900671394	8.79338079815029e-50
PLEK	3.63638	1.409	0.944568	1.43E-48	FES	1.64836908773895	0.456366795902496	0.862730442263776	7.34989438530126e-37	MYH9	3.72741801049891	1.38484128343046	0.987159182340188	1.28031223557786e-47
UCP2	4.07764	1.6718	0.926347	1.08E-46	MT2A	2.6965102441635	1.04543991001408	0.853752756471284	3.1134186673818e-23	FYN	4.34841743738347	1.75586608741321	0.956606283846196	4.14597530844479e-49
GZMA	12.6114	6.19133	0.920485	1.87E-39	DDX17	2.98357408561035	1.21292350893018	0.84810982173008	1.42567220785033e-52	FLNA	4.24082957037309	1.76270266252352	0.92371489427318	2.06766744993078e-47
SPON2	2.84658	1.07417	0.891043	1.59E-26	IFI6	2.0537048194993	0.702846217098765	0.842612461457725	2.0738347173846e-23	SPOCK2	3.09074215682638	1.18198355673801	0.906722376057481	1.88195913898769e-33
CX3CR1	1.10913	0.164304	0.857181	4.59E-37	TXNIP	22.1526196149966	11.9508684537784	0.838126592409116	1.61491381942026e-43	HIST1H1E	4.12811237972003	1.76485863742493	0.891222158386538	4.00339339144442e-23
ID2	7.77248	3.87498	0.847588	5.48E-43	ARL4C	7.64101110779649	3.84119507132398	0.835836908480978	2.45149419927656e-50	CXCR3	2.59992836296415	0.953543040669235	0.881875156342672	2.1875323774191e-36
TRDC	4.82878	2.24013	0.847144	4.32E-37	STAT1	1.9697596062705	0.668916683721815	0.831434219885218	2.27807085487498e-40	SYNE2	2.67500285357959	1.00383216518236	0.874983692283654	1.85342999144024e-30
COTL1	4.27125	1.95777	0.833638	3.17E-28	PABPN1	2.01457661916515	0.708708887585822	0.819048771442392	1.92435536094558e-50	ABHD17A	2.79753446303445	1.08487686498794	0.865100878294358	1.61995612836981e-36
CLIC1	8.57488	4.39597	0.827371	1.47E-77	AC008105.3	1.1725232179865	0.23197892460931	0.818394019212212	3.53043286217904e-48	HLA-DRB1	4.23054525420785	1.87985385906246	0.86096574437184	2.78511458643084e-30
HOPX	7.1391	3.67536	0.79979	5.73E-36	MX1	1.20503323626261	0.255342812563832	0.812719008336255	1.04882663242248e-20	MXD4	1.20587435537764	0.222822057614409	0.851136137337072	1.11755733515767e-37
CORO1A	12.0777	6.51679	0.798915	9.16E-71	PRF1	13.0938736225763	7.02878071024586	0.811815368042763	1.03004862436929e-55	LYAR	2.27878178630822	0.82869682749967	0.842343972696696	2.36006812725812e-26
SPTSSB	0.980069	0.151259	0.782339	2.74E-35	IFI44L	1.18592689724047	0.246031459063032	0.810904661423931	5.75455804830838e-25	OASL	1.02409808816882	0.140622438637796	0.82745788580319	4.51942898445051e-26
LTB	2.56969	1.0784	0.780329	2.78E-20	GZMH	3.94426650164114	1.84376848420153	0.797952490659252	1.86297201352873e-17	PPP2R5C	2.39297091008143	0.916939005924993	0.823744627654989	2.14570392342702e-33
PSME2	5.29687	2.76676	0.74131	3.04E-56	FYN	3.7745960859041	1.75586608741321	0.792872904818276	2.37043882994359e-50	PIK3IP1	2.4487452705325	0.950268770438536	0.822398614763101	8.06467296832863e-29
GNLY	162.624	97.2888	0.73529	4.97E-20	SH2D2A	2.70079092316365	1.14380860667268	0.787657520924006	3.59020471507605e-32	RNF166	2.33814790725884	0.893454275211838	0.818027297125832	1.15233006374352e-35
RIPOR2	3.15473	1.50999	0.727075	1.85E-33	ISG15	2.16049685374206	0.86597822506522	0.760219227847808	1.37363725609463e-25	SLA2	2.40116434403285	0.932791961206908	0.81534235927053	4.21751609348752e-28
RAC2	10.3359	5.85335	0.726018	4.06E-66	MYH9	2.99047201984885	1.38484128343046	0.742666153391749	1.04230344133677e-37	MAPKAPK2	1.23770979961092	0.274077059852647	0.812570412021527	5.88924557701475e-39
ITGAX	1.28546	0.390027	0.717372	8.15E-22	SLFN5	2.49789915385863	1.10384650099188	0.733459248439947	4.18849861360823e-38	SRRM2	4.26341531378742	2.0513	0.786574785200211	3.79838168838976e-35
LINC00861	1.7234	0.660874	0.713467	4.98E-31	EFHD2	5.51419051024576	2.95076184073374	0.721455031976574	2.49851333297611e-31	SLC7A5	1.24013672906891	0.299288604821385	0.785864865962982	1.17459603477709e-26
CXXC5	2.41427	1.09953	0.701513	1.05E-31	CLIC3	6.87024587112526	3.78060236503502	0.719216295089228	2.15870650856159e-18	TMEM259	1.48843805343707	0.474628453573479	0.75488897361171	3.60448006660935e-31
KLRC1	5.01254	2.70935	0.696808	1.31E-23	FLNA	3.48586609098179	1.76270266252352	0.699306255102756	2.11990175725245e-30	CSNK1G2	1.21488078660989	0.325147263810064	0.741076353985373	3.05406342833075e-31
SAMHD1	2.28009	1.02838	0.693409	5.14E-28	PKN1	1.52577435060005	0.585481340169661	0.671804858190997	1.71935355204895e-36	PLEKHO1	1.04052160736144	0.222460245914632	0.739150437693919	2.21081697356866e-29
IGFBP7	1.50863	0.558203	0.687018	2.49E-26	PIP4K2A	1.5225582299727	0.587017648882108	0.66856940028912	5.74493770782601e-34	EFHD2	5.57715771296122	2.95076184073374	0.735333384318702	5.5129651290897e-32
DYNLL1	1.79577	0.738408	0.68548	4.49E-33	MT-CO3	48.3430870652652	30.1231308959531	0.664860779665666	4.5637513646074e-48	GABARAPL1	2.24481920732684	0.949250668344282	0.735218468151618	3.61506114510312e-25
KLRD1	10.1039	5.91548	0.683165	3.33E-52	BOD1L1	1.35828243879477	0.489496456320511	0.662911821227399	1.64746690831089e-37	PPP1R16B	1.11686179005386	0.272329799013334	0.734454400562275	1.55403273986885e-28
TPST2	2.61962	1.26203	0.678219	2.75E-32	MYBL1	1.4300088785526	0.534908964556731	0.662808493135953	2.06990263435251e-29	EIF4EBP1	0.918964946911894	0.154329855251833	0.733272818674938	7.4435254294931e-32
CD53	3.63306	1.93025	0.660945	8.19E-36	SIPA1	1.74054677098002	0.733959039967981	0.660393937111729	2.25763494773999e-32	SYNE1	3.08836299315194	1.49072827191957	0.714955656265895	2.49725862935232e-24
IL2RB	7.77588	4.55654	0.659357	4.73E-27	ETS1	4.22979683136509	2.3183433201333	0.656291744204798	3.40703587434063e-31	ARID5A	2.22937274060581	0.971746066552511	0.711780204645778	7.62370509203184e-28
GZMK	6.10566	3.50386	0.657808	1.06E-14	KMT2A	1.35411762397106	0.49498367841451	0.65505667294299	2.46592883748488e-39	AOAH	2.59761141299034	1.19748045741623	0.711189030621008	5.14395714815841e-25
DENND2D	1.84991	0.811987	0.653345	8.75E-27	ISG20	3.29042006534633	1.72526486984434	0.654722452705352	1.36756737216509e-28	IRF7	1.47320628988591	0.545946563106266	0.67789212759053	7.02041478389373e-32
CAPG	1.49564	0.588221	0.652	1.08E-23	HIST1H1D	1.2485967939925	0.433976024955482	0.649004084747236	1.87426476640035e-22	HLA-DPB1	3.30782901900311	1.70105773486107	0.673436511708985	4.35304702916371e-26
NCAM1	1.64201	0.686141	0.647913	2.01E-21	FTH1	31.8483320755699	19.9482341616552	0.648991480761293	3.44400395917425e-31	CCL4L2	0.875691227728581	0.17863740999611	0.670302390807962	0.0283269110021249
PSMB10	3.93424	2.15688	0.644329	4.66E-36	GIMAP4	2.85259167583282	1.46009394270862	0.647115879070563	2.8557532823485e-25	ALOX5AP	2.66847127549344	1.31159778145872	0.666288598344373	3.19028191629038e-16
C1orf162	2.38993	1.16963	0.643807	4.72E-24	RNF213	4.27193935422609	2.36682224212088	0.646946221086871	2.64848530943942e-37	GZMH	3.50907838716436	1.84376848420153	0.665028572836602	3.33977184975749e-20
STAT1	1.96976	0.901712	0.643048	4.36E-20	CXXC5	2.41427168109376	1.18165038299728	0.646157938019573	2.12714572697227e-30	HLA-A	57.5876784045369	36.0253995469028	0.662081978894951	2.53565229947201e-95
GIMAP4	2.85259	1.4721	0.640095	1.89E-21	SRRM2	3.75989075365267	2.0513	0.641504010913364	1.74227999666925e-35	MRPL10	1.55125569966441	0.617187849587165	0.657720230965877	8.9067945475764e-22
PSMB9	5.34609	3.07746	0.638196	4.01E-43	GRK2	1.45819756818092	0.576148250057536	0.64119763260668	1.66219384234122e-38	ZBTB7A	1.23451192190839	0.417012159449831	0.657107603894878	3.76251085301476e-25
ANXA6	3.58108	1.94345	0.638179	1.35E-29	TGFB1	5.16150857540878	2.95113261267323	0.641017353070231	1.53769696842573e-27	AUTS2	1.32792781371919	0.479201369289364	0.654227857326469	2.91232889927519e-21
TRAF3IP3	2.68268	1.3683	0.636907	4.26E-29	PLEK	3.63638340008332	1.97323622929017	0.64096578051576	3.62813332601228e-28	GNAS	3.38404287262357	1.78786383860111	0.653101806234337	4.35657242678414e-20
MT-ND3	19.3194	12.0896	0.634437	3.48E-43	MAP2K2	1.63087183174069	0.687788813906661	0.640406569576244	4.07127270476867e-32	CD8A	1.19962229920685	0.405014397276309	0.646670903543801	3.89606613550226e-10
NSMCE1	1.20706	0.422932	0.633259	7.58E-27	CAPNS1	1.53523714002388	0.628756180029614	0.63835004692989	8.37694292768457e-36	PABPN1	1.66364965317761	0.708708887585822	0.640497712577718	3.03650094450391e-21
TAGLN2	7.24139	4.35174	0.62288	3.42E-23	TCIRG1	2.72108364317556	1.39559669160647	0.635337774958588	1.36341205658361e-36	VIM	7.80434012906231	4.67041217826036	0.6347612730035	2.42887425461298e-11
KLF2	7.39488	4.4639	0.619579	3.21E-33	UBE2M	0.869583892806148	0.209052740868072	0.628840031217927	3.73666998160927e-40	S100A6	6.33763794925744	3.72659534614961	0.634514363669962	3.91248345980551e-20
CDK2AP2	1.92717	0.905266	0.619516	6.56E-26	TRIM22	1.79363752495803	0.807462438739475	0.628179176376684	7.61462590658851e-25	RBM38	2.80112051995546	1.45451007509888	0.630989680043624	1.84554887040079e-12
GIMAP7	4.10931	2.32636	0.619185	1.06E-28	OASL	0.755300928511575	0.140622438637796	0.621897067949438	5.35977823889069e-15	MXRA7	0.766384584058834	0.14578072359663	0.62446851485806	6.98867580460667e-26
CCND3	3.86551	2.17057	0.617848	2.15E-30	AKNA	2.24288058208336	1.11212530525598	0.618580470587183	4.92603059927123e-29	PKN1	1.43934419201211	0.585481340169661	0.621572438900162	1.2349877915306e-20
SPN	2.62947	1.38408	0.606326	1.29E-23	CX3CR1	1.10913227193828	0.374880969091846	0.617342852917138	2.84019103508861e-15	KIR2DL3	0.686831726628828	0.102394822358818	0.613675044555624	1.91377720117603e-14
XCL1	6.47934	3.91543	0.605594	5.07E-58	ZAP70	4.12869381369696	2.34371721519638	0.617138603074963	5.26689894426922e-32	FTH1	31.051241497175	19.9482341616552	0.613551603780591	4.38327943754373e-24
IGFBP4	0.946202	0.282135	0.602113	1.02E-15	HLA-F	5.52032270593885	3.25321952152112	0.616388049817968	2.69248809504606e-44	TRABD	2.53124735962615	1.30919113397698	0.612790292373873	7.03353896049534e-19
GSN	1.59893	0.719658	0.595794	1.24E-25	CEBPD	3.07572646410147	1.65986191336988	0.615705880357514	1.25160800401391e-18	SEPT9	3.69458012943222	2.10326103402482	0.597211077138204	3.48897555408174e-22
ACTR3	2.77866	1.50599	0.592494	1.01E-28	MSN	4.81521	2.8002369941518	0.613742368364648	1.87327310872296e-33	SORL1	2.13649716627549	1.07423774061069	0.596572999812244	4.01384082404371e-20
CD38	1.15117	0.429702	0.589408	8.25E-17	CTDNEP1	0.870124610852937	0.226486305284176	0.608603278395859	1.96831009460303e-37	BRD4	1.41160784477469	0.595305494788494	0.596162606544995	1.54426470736748e-16
MT2A	2.69651	1.45766	0.588876	3.81E-07	AES	6.4072022469898	3.86813380465248	0.605559906975391	1.65813753741281e-30	CIB1	3.19781538593091	1.79843413703168	0.585018926941754	8.72574678414836e-20
AUTS2	0.538178	1.32793	-0.597824	1.47E-17	MBD2	0.702362301385424	0.118952062881275	0.605389876972566	2.97661685517814e-38	ARL4A	0.255110139475855	0.886629249011275	-0.587997	7.23725769237972e-14
PLEKHO1	0.344479	1.04052	-0.601891	1.16E-21	IGF2R	0.99976570224992	0.315522321367146	0.604195252093333	1.63062315167415e-32	AC044849.1	0.271063404373823	0.916123534383866	-0.592155	3.53571918357767e-15
N4BP3	0.00993826	0.545079	-0.613414	9.67E-34	FAM117A	0.878849269523707	0.237482844835429	0.602440806029535	1.71662265400953e-29	GZMA	6.19133437193169	9.87700362197853	-0.59695	4.11405997250124e-14
SLA2	1.204	2.40116	-0.625906	3.86E-16	ZFPM1	0.618702045957366	0.0693143515922012	0.598151422038774	1.43583887668107e-37	ACTB	41.4980872350151	63.783564639636	-0.60823	8.22700922126286e-26
DNAJB1	0.742827	1.69773	-0.630317	7.15E-20	ATM	2.61183747712369	1.3865164153142	0.597826717123787	5.96414506756951e-24	IFITM2	15.1804569613726	23.8937214318617	-0.62153	1.06919413005976e-49
GRASP	0.100809	0.711966	-0.63709	3.16E-17	AOAH	2.3166611024499	1.19748045741623	0.59388126930836	6.16040192313778e-22	PTPN6	0.572005777724504	1.42121860863054	-0.623127	1.70735652898041e-17
EIF4EBP1	0.228449	0.918965	-0.64349	6.65E-23	BPTF	1.88194670083813	0.909509331177013	0.593841684358534	5.04962258399875e-24	MT-ND4L	16.2130761366987	25.5797563655233	-0.626823	1.19505157187317e-38
CEMIP2	0.467461	1.30602	-0.65208	2.60E-18	JUND	3.81472487288217	2.1968750456149	0.590791005269575	1.01485847960033e-21	IGFBP4	0.282135161572922	0.981075305489061	-0.627735	2.11085051506566e-16
YPEL5	0.794326	1.82129	-0.652915	1.07E-28	BST2	4.49715770652143	2.65337500396364	0.589456021039611	1.22191064508665e-33	RPS29	19.6471860324939	30.9609655202968	-0.630366	1.05494148284545e-53
LEPROTL1	1.5537	3.01905	-0.654263	2.50E-30	KLF13	1.32026022237672	0.542375911769315	0.589132190501266	5.14287913392696e-28	TPST2	1.26202960713579	2.50327317427463	-0.631086	2.66575893102488e-24
MRPL10	0.615013	1.55126	-0.659662	4.36E-28	TAF10	2.04776695983995	1.02631436129638	0.588894584428641	3.00007671906684e-27	TUBA1B	1.92416861232287	3.62174627887134	-0.660412	1.05379540069145e-23
FOS	2.89057	5.19294	-0.670642	0.000180951	RARRES3	5.83029374058891	3.54372231502286	0.588072955060128	4.50527816646316e-27	FGR	0.727994446371744	1.73883592851973	-0.664464	1.31261586100118e-18
HERPUD1	0.894879	2.03855	-0.681276	5.41E-33	ARHGAP30	2.0261820992087	1.01448210370143	0.587089814822654	5.7927273955633e-27	CCND3	2.17057139826583	4.04837542263681	-0.671076	5.78981924065676e-27
SBDS	0.734016	1.78923	-0.685747	8.48E-25	HERPUD1	0.89487930904477	1.84982476676607	-0.588767	1.43356969325147e-27	RPL22L1	1.55398949938925	3.11154513434309	-0.686928	1.26365842048067e-24
RGCC	0.159442	0.87746	-0.695351	1.92E-19	RPS27	72.6677113868742	109.946837493635	-0.590764	5.94231825547717e-113	GPR183	0.593177470791438	1.56629368391168	-0.687779	1.64517178156103e-15
IFNGR1	0.822528	1.95226	-0.695878	9.92E-26	H3F3B	20.8765242127641	32.0469967216362	-0.595136	2.16221078498297e-54	HSPA8	4.74350364262328	8.29042839024649	-0.693814	1.00427553269654e-39
TGFB1	5.16151	8.99324	-0.697669	3.99E-38	NXT1	0.480187258046229	1.2384854497843	-0.596743	1.24306919971963e-32	H2AFX	0.530996582666265	1.48088507994468	-0.696384	7.30992052623988e-24
PPP2R5C	1.0852	2.39297	-0.702366	3.17E-29	TLE4	0.675484627180831	1.53664040703542	-0.598341	1.10698842349935e-35	C1orf162	1.16963035353833	2.52395714067284	-0.699747	1.47656864133241e-21
PIK3R1	3.30583	6.00732	-0.702573	2.54E-32	RPL22L1	1.71338110055851	3.11154513434309	-0.599589	2.10679753071546e-37	ARPC1B	0.619068514627144	1.6376463510366	-0.704087	3.69425198599435e-25
RNF166	1.02336	2.33815	-0.722295	2.64E-37	HSPE1	1.31925767450253	2.5157127958285	-0.600154	2.44557238673171e-32	POLR2L	2.00676896110121	3.94475071624885	-0.717684	8.45959671641279e-35
S100A6	3.41844	6.33764	-0.73178	2.26E-28	RPS3A	35.833548429942	54.887090964499	-0.601495	4.3981993424135e-114	HOPX	3.67536242143989	6.70735	-0.721157	1.23880426037837e-26
CCL5	21.6767	36.6847	-0.73277	1.51E-24	CCNH	0.640225489657683	1.48941421636141	-0.601912	6.6036577590473e-32	IFITM3	5.65721672685914	10.0347840926226	-0.729067	3.1889743253253e-34
VIM	4.2894	7.80434	-0.73511	7.79E-17	NME2	1.55064702174391	2.92494609860616	-0.62181	4.42138577882416e-35	CSRNP1	1.05649413264818	2.41005831271929	-0.729609	8.06143603565581e-22
KLF6	2.09292	4.16675	-0.740287	3.34E-39	CCNL1	1.76872217811286	3.26983427582528	-0.62496	2.5907788479795e-42	TRDC	2.24012867263278	4.41410423983111	-0.740672	2.32476830173819e-20
RBM38	1.22246	2.80112	-0.774267	1.85E-37	SBDS	0.734016341157373	1.68419943219162	-0.630374	1.37645949094606e-23	CITED2	0.653924937044884	1.76631885849128	-0.742074	2.16774466104687e-22
SLC7A5	0.308779	1.24014	-0.775365	6.33E-26	RGS2	0.229203804460888	0.915796482619588	-0.64022	3.03506290848897e-17	SPTSSB	0.151258782597696	0.935131831896258	-0.74922	1.7409819766033e-28
					AC020916.1	0.0922503427906091	0.71044122152003	-0.647065	5.4945247749133e-31	TUBA1A	1.02109870814436	2.41759840873385	-0.757843	4.79376131114105e-22
JUN	1.7833	3.7889	-0.782895	2.86E-13	DNAAF2	0.275038996911574	0.999469276706995	-0.649076	6.82173138188442e-31	UCP2	1.67179840035738	3.52060589971686	-0.758705	1.70470044974929e-23
GABARAPL1	0.874114	2.24482	-0.791929	3.49E-31	HSP90AB1	5.34839453775743	8.98023272034923	-0.652682	1.92607261026926e-35	CRIP1	1.51672088978082	3.30301769119165	-0.773804	6.90807848812319e-31
TNFAIP3	2.28048	4.86838	-0.839054	2.28E-32	CCL4	3.02955322963388	5.3452316370209	-0.655053	0.000214603939688512	PMAIP1	0.462752980126068	1.52504724898765	-0.787624	1.08205252181509e-17
SPOCK2	1.26876	3.09074	-0.850459	8.38E-30	H2AFX	0.568237192304168	1.48088507994468	-0.661711	5.03731491285657e-30	CAPG	0.588221223821284	1.75316759192674	-0.793681	3.72070481683585e-23
TSC22D3	4.53958	9.24292	-0.886779	8.39E-32	CRIP1	1.70314352646262	3.30301769119165	-0.670711	2.04053728009852e-32	XCL2	4.09921740871343	7.9003482809195	-0.803586	1.84177112052118e-14
LYAR	0.763957	2.27878	-0.894344	2.62E-33	PTP4A1	0.487417968201501	1.37467590749271	-0.674921	1.36158968872946e-32	AREG	1.95928763285919	4.20544875663656	-0.814773	1.21223310521439e-20
FAM177A1	0.773749	2.30086	-0.896041	2.25E-45	RGCC	0.159442266068242	0.866577575702741	-0.686964	7.8023522382169e-21	NME2	1.22011529025496	2.92494609860616	-0.822038	1.8994736442461e-39
CXCR4	4.77288	9.78933	-0.902241	6.36E-46	SNHG8	1.39445560879947	2.86539421671124	-0.690918	1.64079067206004e-37	BTG2	1.36393453281737	3.18115641756907	-0.822712	8.72292900822055e-29
METRNL	0.732939	2.47591	-1.00417	2.16E-38	CITED2	0.710414037126961	1.76631885849128	-0.693622	3.43606648266437e-28	HSPA1B	0.0623636646295103	0.898801221213994	-0.837811	8.65863853084887e-13
PIK3IP1	0.707105	2.44875	-1.01452	3.37E-66	CLK1	0.758210834515603	1.84437546583329	-0.694004	2.21382403549208e-30	COTL1	1.95776630258061	4.29411242368598	-0.839881	4.49654838608018e-25
PPP1R14B	0.648793	2.42214	-1.05349	2.51E-45	IER5	0.654522817399081	1.6769611755079	-0.694181	2.32289972517689e-23	UBE2S	0.375898607121217	1.47436149109548	-0.846682	7.46255972198596e-37
					RGS1	0.244608821227031	1.02636531356607	-0.703202	1.67366564688227e-18	HSP90AB1	4.38141047908328	8.98023272034923	-0.891089	1.24526566446416e-51
					PTPRCAP	1.52144078557821	3.11226724190081	-0.705686	4.461443559562e-49	NFKBIA	8.86416670953687	17.3479621403702	-0.895351	2.80560919874722e-41
					IER3	0.159439532516357	0.892830265850126	-0.707117	1.04604924987125e-24	TAGLN2	4.35173523773137	8.96743597172757	-0.897216	1.94306087443527e-42
					AL118516.1	0.245569891214074	1.03487286109123	-0.708133	1.46254590766991e-38	PTPRCAP	1.14627741994435	3.11226724190081	-0.938097	3.45953274389654e-52
					AC044849.1	0.163728982672796	0.916123534383866	-0.719435	1.42845100312387e-30	DNAJA1	1.35459626113147	3.52400052391501	-0.942119	1.64472850728165e-38
					ARL4A	0.144124426969973	0.886629249011275	-0.721567	1.12683990702677e-30	DYNLL1	0.738407657104779	2.40597202350142	-0.9703	1.23870482934493e-42
					PCBP2	3.97541188232618	7.26926185113043	-0.732943	5.72386558736224e-59	CD69	4.02329415632183	8.92153097852184	-0.981929	7.9122477039747e-47
					XCL1	6.47933888870156	11.4401390971304	-0.73402	1.41073612696098e-20	GZMK	3.50385589461325	7.96349742053266	-0.992901	1.53599634884331e-27
					AMD1	0.405080651539249	1.34746187319692	-0.740449	3.65298939410464e-41	LTB	1.07839551886966	3.18126133897501	-1.00847	3.15963755759574e-21
					RPL26	17.258057643232	29.5224331778955	-0.741337	5.28200676456062e-98	PLAC8	1.69283688693042	4.57464634479992	-1.04975	6.51137659896135e-59
					TENT5C	0.356269199999652	1.31363437928146	-0.770517	6.26421886476359e-36	GADD45B	2.40685188305063	6.09688187347928	-1.05875	6.5863852682912e-46
					AREG	2.03056342046503	4.20544875663656	-0.780437	5.62679281415699e-17	SERTAD1	0.420865815197246	1.97832262409321	-1.06773	5.3572827807078e-47
					TUBA1A	0.975078962061541	2.41759840873385	-0.791073	4.31518076765273e-44	EEF1G	0.221947077637795	1.59772999408908	-1.08807	1.86034746189437e-45
					RPS29	17.444789397162	30.9609655202968	-0.793098	5.81355658070179e-93	IFRD1	0.608460178265377	2.42130329478064	-1.08887	1.87485182488445e-38
					UBE2S	0.405001484055267	1.47436149109548	-0.816485	3.00041306247466e-53	ID1	0.0299633382334643	1.19773132059063	-1.09342	4.13667369873164e-39
					SRSF2	2.23575801072732	4.70410172540366	-0.817896	1.85512845159338e-59	IER2	4.92161412822907	11.770362462704	-1.10874	7.05533565069408e-73
					HSPA1B	0.0641556934778317	0.898801221213994	-0.83538	7.62965970673185e-20	CKS2	0.120733321909462	1.45130354995821	-1.12911	4.74191415757653e-52
					RPL17	3.46391133622395	7.10431189050605	-0.860381	2.86761137529081e-74	ZFP36	10.3509393082342	24.2580008118185	-1.15393	3.52736549989885e-61
					CXCR4	4.77288294164903	9.63809513701132	-0.881876	5.39341497887366e-30	MT-ND3	12.0895989951634	28.3372250446383	-1.16431	7.98107439819108e-128
					DNAJB1	0.742826770897078	2.27145485413947	-0.908503	3.81590582490552e-43	JUNB	7.27929733337288	17.8373702146417	-1.18602	8.82459484667249e-52
					DDIT3	0.409427669094798	1.66242639423444	-0.917632	3.27145710197981e-38	FCER1G	3.34241	8.93987208920086	-1.19473	1.09835787926177e-75
					PMAIP1	0.308314715063478	1.52504724898765	-0.948601	2.73001075542123e-31	FOSB	0.531436663190322	2.76456774667792	-1.2976	4.01679589894534e-59
					MTRNR2L12	21.0507874768392	41.7696279813873	-0.955756	6.56367242035483e-127	XCL1	3.91542555845566	11.4401390971304	-1.33961	3.29242562472364e-88
					DNAJA1	1.27534568242924	3.52400052391501	-0.991513	1.29179006890158e-59	SELL	3.63897898220356	10.7431649572066	-1.33994	1.45052503271563e-69
					BTG2	1.1019075432706	3.18115641756907	-0.992203	1.92960015048174e-55	JUN	3.78889830327225	11.3770337363856	-1.3699	1.68842711617654e-40
					SRSF7	2.20635824222575	5.42438077251385	-1.00262	2.51455355662439e-79	TUBB4B	0.841982974392146	3.80757971059653	-1.38405	3.90335444701067e-72
					IER2	5.2089718712756	11.770362462704	-1.04037	1.35151727314308e-74	NR4A2	1.55979358145726	5.94250735560678	-1.43943	2.21061333921976e-74
					EIF1	14.5177417679655	30.9319557914731	-1.04108	2.66021439106431e-173	PPP1R15A	1.11267149825194	4.91554806676136	-1.48544	2.15935148085214e-93
					CKS2	0.172514790251074	1.45130354995821	-1.06394	5.50403003438984e-57	MT-ATP8	2.27750277742148	8.3619056364217	-1.51421	3.2206769704983e-90
					KLF6	2.0929219867286	5.49879564722125	-1.0712	5.91296188267032e-68	DUSP1	4.80312779553538	21.6428978219192	-1.96416	8.12949668504578e-162
					EEF1G	0.212403961714875	1.59772999408908	-1.09938	2.49526806699417e-64	FOS	5.19293527950648	48.3628843391434	-2.99473	1.11392040511367e-319
					TNFAIP3	2.28048218588143	6.12163751014109	-1.1183	9.79472010150061e-59
					ID1	0.0111346536129511	1.19773132059063	-1.12004	6.83798041135367e-53
					SERTAD1	0.31721983785686	1.97832262409321	-1.177	1.29298589173985e-67
					YPEL5	0.794326059360172	3.06725189977442	-1.18061	8.8245202888718e-83
					TSC22D3	4.53957680251363	11.883327564029	-1.21766	4.06262325847785e-87
					JUNB	7.0830820896839	17.8373702146417	-1.22062	2.85149393416834e-72
					IFRD1	0.415626426882191	2.42130329478064	-1.27311	5.239339388632e-76
					CSRNP1	0.409755454353915	2.41005831271929	-1.27435	4.18710808482142e-77
					NFKBIA	6.35777581902528	17.3479621403702	-1.31828	9.93050641137481e-99
					GADD45B	1.7487778305089	6.09688187347928	-1.36839	4.85167014943176e-73
					CD69	2.83444165031763	8.92153097852184	-1.37155	4.00907888313519e-94
					TUBB4B	0.742620718162077	3.80757971059653	-1.46405	3.56477514130769e-98
					ZFP36	7.61297396582069	24.2580008118185	-1.55216	7.01996714543547e-120
					FOSB	0.208968087954661	2.76456774667792	-1.63871	6.87971676448953e-108
					PPP1R15A	0.767753915641714	4.91554806676136	-1.74259	8.17919729008085e-144
					NR4A2	0.866408198185158	5.94250735560678	-1.89519	2.54838814533119e-134
					JUN	1.78330488721885	11.3770337363856	-2.15279	7.24274638802711e-110
					DUSP1	3.76755888030754	21.6428978219192	-2.24774	2.23289534638236e-224
					FOS	2.89057040652447	48.3628843391434	-3.66537	0
